# Supplementary material for: The Coli Toolkit (CTK): An Extension of the Modular Yeast Toolkit for Use in E. coli
Source: ACS Synth Biol. 2026 Jan 25;15(2):462–71. doi: 10.1021/acssynbio.5c00489 (PMC12930495; doi:10.1021/acssynbio.5c00489)
Supplement: Supplementary file 2 [file sb5c00489_si_002.zip]

Archive with 316 entries (315 files):
- pCTK_plasmids_-_2025-10-22/
- __MACOSX/._pCTK_plasmids_-_2025-10-22
- pCTK_plasmids_-_2025-10-22/pCTK052.gb
- __MACOSX/pCTK_plasmids_-_2025-10-22/._pCTK052.gb
- pCTK_plasmids_-_2025-10-22/pCTK112.gb
- __MACOSX/pCTK_plasmids_-_2025-10-22/._pCTK112.gb
- pCTK_plasmids_-_2025-10-22/pCTK003.gb
- __MACOSX/pCTK_plasmids_-_2025-10-22/._pCTK003.gb
- pCTK_plasmids_-_2025-10-22/pCTK143.gb
- __MACOSX/pCTK_plasmids_-_2025-10-22/._pCTK143.gb
- pCTK_plasmids_-_2025-10-22/pCTK095.gb
- __MACOSX/pCTK_plasmids_-_2025-10-22/._pCTK095.gb
- pCTK_plasmids_-_2025-10-22/pCTK037.gb
- __MACOSX/pCTK_plasmids_-_2025-10-22/._pCTK037.gb
- pCTK_plasmids_-_2025-10-22/pCTK126.gb
- __MACOSX/pCTK_plasmids_-_2025-10-22/._pCTK126.gb
- pCTK_plasmids_-_2025-10-22/pCTK066.gb
- __MACOSX/pCTK_plasmids_-_2025-10-22/._pCTK066.gb
- pCTK_plasmids_-_2025-10-22/pCTK076.gb
- __MACOSX/pCTK_plasmids_-_2025-10-22/._pCTK076.gb
- pCTK_plasmids_-_2025-10-22/pCTK136.gb
- __MACOSX/pCTK_plasmids_-_2025-10-22/._pCTK136.gb
- pCTK_plasmids_-_2025-10-22/pCTK027.gb
- __MACOSX/pCTK_plasmids_-_2025-10-22/._pCTK027.gb
- pCTK_plasmids_-_2025-10-22/pCTK085.gb
- __MACOSX/pCTK_plasmids_-_2025-10-22/._pCTK085.gb
- pCTK_plasmids_-_2025-10-22/pCTK153.gb
- __MACOSX/pCTK_plasmids_-_2025-10-22/._pCTK153.gb
- pCTK_plasmids_-_2025-10-22/pCTK013.gb
- __MACOSX/pCTK_plasmids_-_2025-10-22/._pCTK013.gb
- pCTK_plasmids_-_2025-10-22/pCTK102.gb
- __MACOSX/pCTK_plasmids_-_2025-10-22/._pCTK102.gb
- pCTK_plasmids_-_2025-10-22/pCTK042.gb
- __MACOSX/pCTK_plasmids_-_2025-10-22/._pCTK042.gb
- pCTK_plasmids_-_2025-10-22/pCTK091.gb
- __MACOSX/pCTK_plasmids_-_2025-10-22/._pCTK091.gb
- pCTK_plasmids_-_2025-10-22/pCTK122.gb
- __MACOSX/pCTK_plasmids_-_2025-10-22/._pCTK122.gb
- pCTK_plasmids_-_2025-10-22/pCTK062.gb
- __MACOSX/pCTK_plasmids_-_2025-10-22/._pCTK062.gb
- pCTK_plasmids_-_2025-10-22/pCTK033.gb
- __MACOSX/pCTK_plasmids_-_2025-10-22/._pCTK033.gb
- pCTK_plasmids_-_2025-10-22/pCTK007.gb
- __MACOSX/pCTK_plasmids_-_2025-10-22/._pCTK007.gb
- pCTK_plasmids_-_2025-10-22/pCTK147.gb
- __MACOSX/pCTK_plasmids_-_2025-10-22/._pCTK147.gb
- pCTK_plasmids_-_2025-10-22/pCTK056.gb
- __MACOSX/pCTK_plasmids_-_2025-10-22/._pCTK056.gb
- pCTK_plasmids_-_2025-10-22/pCTK116.gb
- __MACOSX/pCTK_plasmids_-_2025-10-22/._pCTK116.gb
- pCTK_plasmids_-_2025-10-22/pCTK106.gb
- __MACOSX/pCTK_plasmids_-_2025-10-22/._pCTK106.gb
- pCTK_plasmids_-_2025-10-22/pCTK046.gb
- __MACOSX/pCTK_plasmids_-_2025-10-22/._pCTK046.gb
- pCTK_plasmids_-_2025-10-22/pCTK017.gb
- __MACOSX/pCTK_plasmids_-_2025-10-22/._pCTK017.gb
- pCTK_plasmids_-_2025-10-22/pCTK023.gb
- __MACOSX/pCTK_plasmids_-_2025-10-22/._pCTK023.gb
- pCTK_plasmids_-_2025-10-22/pCTK072.gb
- __MACOSX/pCTK_plasmids_-_2025-10-22/._pCTK072.gb
- pCTK_plasmids_-_2025-10-22/pCTK132.gb
- __MACOSX/pCTK_plasmids_-_2025-10-22/._pCTK132.gb
- pCTK_plasmids_-_2025-10-22/pCTK081.gb
- __MACOSX/pCTK_plasmids_-_2025-10-22/._pCTK081.gb
- pCTK_plasmids_-_2025-10-22/pCTK090.gb
- __MACOSX/pCTK_plasmids_-_2025-10-22/._pCTK090.gb
- pCTK_plasmids_-_2025-10-22/pCTK123.gb
- __MACOSX/pCTK_plasmids_-_2025-10-22/._pCTK123.gb
- pCTK_plasmids_-_2025-10-22/pCTK063.gb
- __MACOSX/pCTK_plasmids_-_2025-10-22/._pCTK063.gb
- pCTK_plasmids_-_2025-10-22/pCTK032.gb
- __MACOSX/pCTK_plasmids_-_2025-10-22/._pCTK032.gb
- pCTK_plasmids_-_2025-10-22/pCTK006.gb
- __MACOSX/pCTK_plasmids_-_2025-10-22/._pCTK006.gb
- pCTK_plasmids_-_2025-10-22/pCTK146.gb
- __MACOSX/pCTK_plasmids_-_2025-10-22/._pCTK146.gb
- pCTK_plasmids_-_2025-10-22/pCTK057.gb
- __MACOSX/pCTK_plasmids_-_2025-10-22/._pCTK057.gb
- pCTK_plasmids_-_2025-10-22/pCTK117.gb
- __MACOSX/pCTK_plasmids_-_2025-10-22/._pCTK117.gb
- pCTK_plasmids_-_2025-10-22/.DS_Store
- __MACOSX/pCTK_plasmids_-_2025-10-22/._.DS_Store
- pCTK_plasmids_-_2025-10-22/pCTK107.gb
- __MACOSX/pCTK_plasmids_-_2025-10-22/._pCTK107.gb
- pCTK_plasmids_-_2025-10-22/pCTK047.gb
- __MACOSX/pCTK_plasmids_-_2025-10-22/._pCTK047.gb
- pCTK_plasmids_-_2025-10-22/pCTK156.gb
- __MACOSX/pCTK_plasmids_-_2025-10-22/._pCTK156.gb
- pCTK_plasmids_-_2025-10-22/pCTK016.gb
- __MACOSX/pCTK_plasmids_-_2025-10-22/._pCTK016.gb
- pCTK_plasmids_-_2025-10-22/pCTK022.gb
- __MACOSX/pCTK_plasmids_-_2025-10-22/._pCTK022.gb
- pCTK_plasmids_-_2025-10-22/pCTK073.gb
- __MACOSX/pCTK_plasmids_-_2025-10-22/._pCTK073.gb
- pCTK_plasmids_-_2025-10-22/pCTK133.gb
- __MACOSX/pCTK_plasmids_-_2025-10-22/._pCTK133.gb
- pCTK_plasmids_-_2025-10-22/pCTK080.gb
- __MACOSX/pCTK_plasmids_-_2025-10-22/._pCTK080.gb
- pCTK_plasmids_-_2025-10-22/pCTK053.gb
- __MACOSX/pCTK_plasmids_-_2025-10-22/._pCTK053.gb
- pCTK_plasmids_-_2025-10-22/pCTK113.gb
- __MACOSX/pCTK_plasmids_-_2025-10-22/._pCTK113.gb
- pCTK_plasmids_-_2025-10-22/pCTK002.gb
- __MACOSX/pCTK_plasmids_-_2025-10-22/._pCTK002.gb
- pCTK_plasmids_-_2025-10-22/pCTK142.gb
- __MACOSX/pCTK_plasmids_-_2025-10-22/._pCTK142.gb
- pCTK_plasmids_-_2025-10-22/pCTK094.gb
- __MACOSX/pCTK_plasmids_-_2025-10-22/._pCTK094.gb
- pCTK_plasmids_-_2025-10-22/pCTK036.gb
- __MACOSX/pCTK_plasmids_-_2025-10-22/._pCTK036.gb
- pCTK_plasmids_-_2025-10-22/pCTK127.gb
- __MACOSX/pCTK_plasmids_-_2025-10-22/._pCTK127.gb
- pCTK_plasmids_-_2025-10-22/pCTK067.gb
- __MACOSX/pCTK_plasmids_-_2025-10-22/._pCTK067.gb
- pCTK_plasmids_-_2025-10-22/pCTK077.gb
- __MACOSX/pCTK_plasmids_-_2025-10-22/._pCTK077.gb
- pCTK_plasmids_-_2025-10-22/pCTK137.gb
- __MACOSX/pCTK_plasmids_-_2025-10-22/._pCTK137.gb
- pCTK_plasmids_-_2025-10-22/pCTK026.gb
- __MACOSX/pCTK_plasmids_-_2025-10-22/._pCTK026.gb
- pCTK_plasmids_-_2025-10-22/pCTK084.gb
- __MACOSX/pCTK_plasmids_-_2025-10-22/._pCTK084.gb
- pCTK_plasmids_-_2025-10-22/pCTK152.gb
- __MACOSX/pCTK_plasmids_-_2025-10-22/._pCTK152.gb
- pCTK_plasmids_-_2025-10-22/pCTK012.gb
- __MACOSX/pCTK_plasmids_-_2025-10-22/._pCTK012.gb
- pCTK_plasmids_-_2025-10-22/pCTK103.gb
- __MACOSX/pCTK_plasmids_-_2025-10-22/._pCTK103.gb
- pCTK_plasmids_-_2025-10-22/pCTK043.gb
- __MACOSX/pCTK_plasmids_-_2025-10-22/._pCTK043.gb
- pCTK_plasmids_-_2025-10-22/pCTK058.gb
- __MACOSX/pCTK_plasmids_-_2025-10-22/._pCTK058.gb
- pCTK_plasmids_-_2025-10-22/pCTK118.gb
- __MACOSX/pCTK_plasmids_-_2025-10-22/._pCTK118.gb
- pCTK_plasmids_-_2025-10-22/pCTK009.gb
- __MACOSX/pCTK_plasmids_-_2025-10-22/._pCTK009.gb
- pCTK_plasmids_-_2025-10-22/pCTK149.gb
- __MACOSX/pCTK_plasmids_-_2025-10-22/._pCTK149.gb
- pCTK_plasmids_-_2025-10-22/pCTK019.gb
- __MACOSX/pCTK_plasmids_-_2025-10-22/._pCTK019.gb
- pCTK_plasmids_-_2025-10-22/pCTK108.gb
- __MACOSX/pCTK_plasmids_-_2025-10-22/._pCTK108.gb
- pCTK_plasmids_-_2025-10-22/pCTK048.gb
- __MACOSX/pCTK_plasmids_-_2025-10-22/._pCTK048.gb
- pCTK_plasmids_-_2025-10-22/pCTK128.gb
- __MACOSX/pCTK_plasmids_-_2025-10-22/._pCTK128.gb
- pCTK_plasmids_-_2025-10-22/pCTK068.gb
- __MACOSX/pCTK_plasmids_-_2025-10-22/._pCTK068.gb
- pCTK_plasmids_-_2025-10-22/pCTK039.gb
- __MACOSX/pCTK_plasmids_-_2025-10-22/._pCTK039.gb
- pCTK_plasmids_-_2025-10-22/pCTK029.gb
- __MACOSX/pCTK_plasmids_-_2025-10-22/._pCTK029.gb
- pCTK_plasmids_-_2025-10-22/pCTK078.gb
- __MACOSX/pCTK_plasmids_-_2025-10-22/._pCTK078.gb
- pCTK_plasmids_-_2025-10-22/pCTK138.gb
- __MACOSX/pCTK_plasmids_-_2025-10-22/._pCTK138.gb
- pCTK_plasmids_-_2025-10-22/pCTK129.gb
- __MACOSX/pCTK_plasmids_-_2025-10-22/._pCTK129.gb
- pCTK_plasmids_-_2025-10-22/pCTK069.gb
- __MACOSX/pCTK_plasmids_-_2025-10-22/._pCTK069.gb
- pCTK_plasmids_-_2025-10-22/pCTK038.gb
- __MACOSX/pCTK_plasmids_-_2025-10-22/._pCTK038.gb
- pCTK_plasmids_-_2025-10-22/pCTK028.gb
- __MACOSX/pCTK_plasmids_-_2025-10-22/._pCTK028.gb
- pCTK_plasmids_-_2025-10-22/pCTK079.gb
- __MACOSX/pCTK_plasmids_-_2025-10-22/._pCTK079.gb
- pCTK_plasmids_-_2025-10-22/pCTK139.gb
- __MACOSX/pCTK_plasmids_-_2025-10-22/._pCTK139.gb
- pCTK_plasmids_-_2025-10-22/pCTK059.gb
- __MACOSX/pCTK_plasmids_-_2025-10-22/._pCTK059.gb
- pCTK_plasmids_-_2025-10-22/pCTK119.gb
- __MACOSX/pCTK_plasmids_-_2025-10-22/._pCTK119.gb
- pCTK_plasmids_-_2025-10-22/pCTK008.gb
- __MACOSX/pCTK_plasmids_-_2025-10-22/._pCTK008.gb
- pCTK_plasmids_-_2025-10-22/pCTK148.gb
- __MACOSX/pCTK_plasmids_-_2025-10-22/._pCTK148.gb
- pCTK_plasmids_-_2025-10-22/pCTK018.gb
- __MACOSX/pCTK_plasmids_-_2025-10-22/._pCTK018.gb
- pCTK_plasmids_-_2025-10-22/pCTK109.gb
- __MACOSX/pCTK_plasmids_-_2025-10-22/._pCTK109.gb
- pCTK_plasmids_-_2025-10-22/pCTK049.gb
- __MACOSX/pCTK_plasmids_-_2025-10-22/._pCTK049.gb
- pCTK_plasmids_-_2025-10-22/pCTK099.gb
- __MACOSX/pCTK_plasmids_-_2025-10-22/._pCTK099.gb
- pCTK_plasmids_-_2025-10-22/pCTK089.gb
- __MACOSX/pCTK_plasmids_-_2025-10-22/._pCTK089.gb
- pCTK_plasmids_-_2025-10-22/pCTK098.gb
- __MACOSX/pCTK_plasmids_-_2025-10-22/._pCTK098.gb
- pCTK_plasmids_-_2025-10-22/pCTK088.gb
- __MACOSX/pCTK_plasmids_-_2025-10-22/._pCTK088.gb
- pCTK_plasmids_-_2025-10-22/pCTK031.gb
- __MACOSX/pCTK_plasmids_-_2025-10-22/._pCTK031.gb
- pCTK_plasmids_-_2025-10-22/pCTK120.gb
- __MACOSX/pCTK_plasmids_-_2025-10-22/._pCTK120.gb
- pCTK_plasmids_-_2025-10-22/pCTK060.gb
- __MACOSX/pCTK_plasmids_-_2025-10-22/._pCTK060.gb
- pCTK_plasmids_-_2025-10-22/pCTK093.gb
- __MACOSX/pCTK_plasmids_-_2025-10-22/._pCTK093.gb
- pCTK_plasmids_-_2025-10-22/pCTK054.gb
- __MACOSX/pCTK_plasmids_-_2025-10-22/._pCTK054.gb
- pCTK_plasmids_-_2025-10-22/pCTK114.gb
- __MACOSX/pCTK_plasmids_-_2025-10-22/._pCTK114.gb
- pCTK_plasmids_-_2025-10-22/pCTK005.gb
- __MACOSX/pCTK_plasmids_-_2025-10-22/._pCTK005.gb
- pCTK_plasmids_-_2025-10-22/pCTK145.gb
- __MACOSX/pCTK_plasmids_-_2025-10-22/._pCTK145.gb
- pCTK_plasmids_-_2025-10-22/pCTK155.gb
- __MACOSX/pCTK_plasmids_-_2025-10-22/._pCTK155.gb
- pCTK_plasmids_-_2025-10-22/pCTK015.gb
- __MACOSX/pCTK_plasmids_-_2025-10-22/._pCTK015.gb
- pCTK_plasmids_-_2025-10-22/pCTK104.gb
- __MACOSX/pCTK_plasmids_-_2025-10-22/._pCTK104.gb
- pCTK_plasmids_-_2025-10-22/pCTK044.gb
- __MACOSX/pCTK_plasmids_-_2025-10-22/._pCTK044.gb
- pCTK_plasmids_-_2025-10-22/pCTK083.gb
- __MACOSX/pCTK_plasmids_-_2025-10-22/._pCTK083.gb
- pCTK_plasmids_-_2025-10-22/pCTK070.gb
- __MACOSX/pCTK_plasmids_-_2025-10-22/._pCTK070.gb
- pCTK_plasmids_-_2025-10-22/pCTK130.gb
- __MACOSX/pCTK_plasmids_-_2025-10-22/._pCTK130.gb
- pCTK_plasmids_-_2025-10-22/pCTK021.gb
- __MACOSX/pCTK_plasmids_-_2025-10-22/._pCTK021.gb
- pCTK_plasmids_-_2025-10-22/pCTK001.gb
- __MACOSX/pCTK_plasmids_-_2025-10-22/._pCTK001.gb
- pCTK_plasmids_-_2025-10-22/pCTK141.gb
- __MACOSX/pCTK_plasmids_-_2025-10-22/._pCTK141.gb
- pCTK_plasmids_-_2025-10-22/pCTK050.gb
- __MACOSX/pCTK_plasmids_-_2025-10-22/._pCTK050.gb
- pCTK_plasmids_-_2025-10-22/pCTK110.gb
- __MACOSX/pCTK_plasmids_-_2025-10-22/._pCTK110.gb
- pCTK_plasmids_-_2025-10-22/pCTK124.gb
- __MACOSX/pCTK_plasmids_-_2025-10-22/._pCTK124.gb
- pCTK_plasmids_-_2025-10-22/pCTK064.gb
- __MACOSX/pCTK_plasmids_-_2025-10-22/._pCTK064.gb
- pCTK_plasmids_-_2025-10-22/pCTK035.gb
- __MACOSX/pCTK_plasmids_-_2025-10-22/._pCTK035.gb
- pCTK_plasmids_-_2025-10-22/pCTK097.gb
- __MACOSX/pCTK_plasmids_-_2025-10-22/._pCTK097.gb
- pCTK_plasmids_-_2025-10-22/pCTK087.gb
- __MACOSX/pCTK_plasmids_-_2025-10-22/._pCTK087.gb
- pCTK_plasmids_-_2025-10-22/pCTK025.gb
- __MACOSX/pCTK_plasmids_-_2025-10-22/._pCTK025.gb
- pCTK_plasmids_-_2025-10-22/pCTK074.gb
- __MACOSX/pCTK_plasmids_-_2025-10-22/._pCTK074.gb
- pCTK_plasmids_-_2025-10-22/pCTK134.gb
- __MACOSX/pCTK_plasmids_-_2025-10-22/._pCTK134.gb
- pCTK_plasmids_-_2025-10-22/pCTK100.gb
- __MACOSX/pCTK_plasmids_-_2025-10-22/._pCTK100.gb
- pCTK_plasmids_-_2025-10-22/pCTK040.gb
- __MACOSX/pCTK_plasmids_-_2025-10-22/._pCTK040.gb
- pCTK_plasmids_-_2025-10-22/pCTK151.gb
- __MACOSX/pCTK_plasmids_-_2025-10-22/._pCTK151.gb
- pCTK_plasmids_-_2025-10-22/pCTK011.gb
- __MACOSX/pCTK_plasmids_-_2025-10-22/._pCTK011.gb
- pCTK_plasmids_-_2025-10-22/pCTK140.gb
- __MACOSX/pCTK_plasmids_-_2025-10-22/._pCTK140.gb
- pCTK_plasmids_-_2025-10-22/pCTK051.gb
- __MACOSX/pCTK_plasmids_-_2025-10-22/._pCTK051.gb
- pCTK_plasmids_-_2025-10-22/pCTK111.gb
- __MACOSX/pCTK_plasmids_-_2025-10-22/._pCTK111.gb
- pCTK_plasmids_-_2025-10-22/pCTK125.gb
- __MACOSX/pCTK_plasmids_-_2025-10-22/._pCTK125.gb
- pCTK_plasmids_-_2025-10-22/pCTK065.gb
- __MACOSX/pCTK_plasmids_-_2025-10-22/._pCTK065.gb
- pCTK_plasmids_-_2025-10-22/pCTK034.gb
- __MACOSX/pCTK_plasmids_-_2025-10-22/._pCTK034.gb
- pCTK_plasmids_-_2025-10-22/pCTK096.gb
- __MACOSX/pCTK_plasmids_-_2025-10-22/._pCTK096.gb
- pCTK_plasmids_-_2025-10-22/pCTK086.gb
- __MACOSX/pCTK_plasmids_-_2025-10-22/._pCTK086.gb
- pCTK_plasmids_-_2025-10-22/pCTK024.gb
- __MACOSX/pCTK_plasmids_-_2025-10-22/._pCTK024.gb
- pCTK_plasmids_-_2025-10-22/pCTK075.gb
- __MACOSX/pCTK_plasmids_-_2025-10-22/._pCTK075.gb
- pCTK_plasmids_-_2025-10-22/pCTK135.gb
- __MACOSX/pCTK_plasmids_-_2025-10-22/._pCTK135.gb
- pCTK_plasmids_-_2025-10-22/pCTK101.gb
- __MACOSX/pCTK_plasmids_-_2025-10-22/._pCTK101.gb
- pCTK_plasmids_-_2025-10-22/pCTK041.gb
- __MACOSX/pCTK_plasmids_-_2025-10-22/._pCTK041.gb
- pCTK_plasmids_-_2025-10-22/pCTK150.gb
- __MACOSX/pCTK_plasmids_-_2025-10-22/._pCTK150.gb
- pCTK_plasmids_-_2025-10-22/pCTK010.gb
- __MACOSX/pCTK_plasmids_-_2025-10-22/._pCTK010.gb
- pCTK_plasmids_-_2025-10-22/pCTK030.gb
- __MACOSX/pCTK_plasmids_-_2025-10-22/._pCTK030.gb
- pCTK_plasmids_-_2025-10-22/pCTK121.gb
- __MACOSX/pCTK_plasmids_-_2025-10-22/._pCTK121.gb
- pCTK_plasmids_-_2025-10-22/pCTK061.gb
- __MACOSX/pCTK_plasmids_-_2025-10-22/._pCTK061.gb
- pCTK_plasmids_-_2025-10-22/pCTK092.gb
- __MACOSX/pCTK_plasmids_-_2025-10-22/._pCTK092.gb
- pCTK_plasmids_-_2025-10-22/pCTK055.gb
- __MACOSX/pCTK_plasmids_-_2025-10-22/._pCTK055.gb
- pCTK_plasmids_-_2025-10-22/pCTK115.gb
- __MACOSX/pCTK_plasmids_-_2025-10-22/._pCTK115.gb
- pCTK_plasmids_-_2025-10-22/pCTK004.gb
- __MACOSX/pCTK_plasmids_-_2025-10-22/._pCTK004.gb
- pCTK_plasmids_-_2025-10-22/pCTK144.gb
- __MACOSX/pCTK_plasmids_-_2025-10-22/._pCTK144.gb
[truncated: 16 more entries]
