# Supplementary material for: The Coli Toolkit (CTK): An Extension of the Modular Yeast Toolkit for Use in E. coli
Source: ACS Synth Biol. 2026 Jan 25;15(2):462–71. doi: 10.1021/acssynbio.5c00489 (PMC12930495; doi:10.1021/acssynbio.5c00489)
Supplement: Supplementary file 2 [file sb5c00489_si_002.zip › pCTK_plasmids_-_2025-10-22/pCTK112.gb]

LOCUS       pCTK112                 1736 bp ds-DNA     circular     22-MAY-2025
DEFINITION  .
FEATURES             Location/Qualifiers
     protein_bind    complement(181..184)
                     /label="BsmBI"
                     /ApEinfo_revcolor="#b1ff67"
                     /ApEinfo_fwdcolor="#b1ff67"
                     /label="BsmBI(1)"
                     /ApEinfo_graphicformat="arrow_data {{0 1 2 0 0 -1} {} 0}width 5 offset 0"
     misc_feature    181..193
                     /label="Type 4b entry overhang"
                     /ApEinfo_revcolor="#ffef86"
                     /ApEinfo_fwdcolor="#ffef86"
     misc_feature    194..202
                     /label="Type 4 STOP"
                     /ApEinfo_revcolor="#84b0dc"
                     /ApEinfo_fwdcolor="#84b0dc"
     terminator      203..263
                     /label="L3S2P21"
                     /ApEinfo_revcolor="#ffef86"
                     /ApEinfo_fwdcolor="#ffef86"
     misc_feature    264..274
                     /label="Type 5 entry overhang"
                     /ApEinfo_revcolor="#b1ff67"
                     /ApEinfo_fwdcolor="#b1ff67"
     protein_bind    271..274
                     /label="BsmBI"
                     /ApEinfo_revcolor="#b1ff67"
                     /ApEinfo_fwdcolor="#b1ff67"
                     /ApEinfo_graphicformat="arrow_data {{0 1 2 0 0 -1} {} 0}width 5 offset 0"
     misc_feature    complement(277..385)
                     /label="CamR Terminator"
                     /ApEinfo_revcolor="#84b0dc"
                     /ApEinfo_fwdcolor="#84b0dc"
                     /ApEinfo_graphicformat="arrow_data {{0 1 2 0 0 -1} {} 0}width 5 offset 0"
     CDS             complement(386..1045)
                     /label="CamR"
                     /ApEinfo_revcolor="#0000ff"
                     /ApEinfo_fwdcolor="#0000ff"
                     /ApEinfo_graphicformat="arrow_data {{0 1 2 0 0 -1} {} 0}width 5 offset 0"
                     /translation="MEKKITGYTTVDISQWHRKEHFEAFQSVAQCTYNQTVQLDITAFLKTVKKNKHKFYPAFIHILARLMNAHPEFRMAMKDGELVIWDSVHPCYTVFHEQTETFSSLWSEYHDDFRQFLHIYSQDVACYGENLAYFPKGFIENMFFVSANPWVSFTSFDLNVANMDNFFAPVFTMGKYYTQGDKVLMPLAIQVHHAVCDGFHVGRMLNELQQYCDEWQGGA*"
     misc_feature    complement(406..411)
                     /label="BtgZI site"
                     /ApEinfo_revcolor="#c6c9d1"
                     /ApEinfo_fwdcolor="#c6c9d1"
     misc_feature    733..738
                     /label="BtgZI site"
                     /ApEinfo_revcolor="#c6c9d1"
                     /ApEinfo_fwdcolor="#c6c9d1"
     promoter        complement(1046..1150)
                     /label="CamR Promoter"
                     /ApEinfo_revcolor="#84b0dc"
                     /ApEinfo_fwdcolor="#84b0dc"
                     /ApEinfo_graphicformat="arrow_data {{0 1 2 0 0 -1} {} 0}width 5 offset 0"
     rep_origin      complement(1151..178)
                     /label="ColE1"
                     /ApEinfo_revcolor="#7f7f7f"
                     /ApEinfo_fwdcolor="#7f7f7f"
                     /ApEinfo_graphicformat="arrow_data {{0 1 2 0 0 -1} {} 0}width 5 offset 0"
ORIGIN
        1 tagtcctgtc gggtttcgcc acctctgact tgagcgtcga tttttgtgat gctcgtcagg
       61 ggggcggagc ctatggaaaa acgccagcaa cgcggccttt ttacggttcc tggccttttg
      121 ctggcctttt gctcacatgt tctttcctgc gttatcccct gattctgtgg ataaccgtag
      181 tcggtctcaT GGCTAACTCC AGctcggtac caaattccag aaaagaggcc tcccgaaagg
      241 ggggcctttt ttcgttttgg tccGCTGtga gaccagacca ataaaaaacg cccggcggca
      301 accgagcgtt ctgaacaaat ccagatggag ttctgaggtc attactggat ctatcaacag
      361 gagtccaagc gagctcgata tcaaattacg ccccgccctg ccactcatcg cagtactgtt
      421 gtaattcatt aagcattctg ccgacatgga agccatcaca aacggcatga tgaacctgaa
      481 tcgccagcgg catcagcacc ttgtcgcctt gcgtataata tttgcccatg gtgaaaacgg
      541 gggcgaagaa gttgtccata ttggccacgt ttaaatcaaa actggtgaaa ctcacccagg
      601 gattggctga aacgaaaaac atattctcaa taaacccttt agggaaatag gccaggtttt
      661 caccgtaaca cgccacatct tgcgaatata tgtgtagaaa ctgccggaaa tcgtcgtggt
      721 attcactcca gagcgatgaa aacgtttcag tttgctcatg gaaaacggtg taacaagggt
      781 gaacactatc ccatatcacc agctcaccgt ctttcattgc catacgaaat tccggatgag
      841 cattcatcag gcgggcaaga atgtgaataa aggccggata aaacttgtgc ttatttttct
      901 ttacggtctt taaaaaggcc gtaatatcca gctgaacggt ctggttatag gtacattgag
      961 caactgactg aaatgcctca aaatgttctt tacgatgcca ttgggatata tcaacggtgg
     1021 tatatccagt gatttttttc tccattttag cttccttagc tcctgaaaat ctcgataact
     1081 caaaaaatac gcccggtagt gatcttattt cattatggtg aaagttggaa cctcttacgt
     1141 gcccgatcaa tcatgaccaa aatcccttaa cgtgagtttt cgttccactg agcgtcagac
     1201 cccgtagaaa agatcaaagg atcttcttga gatccttttt ttctgcgcgt aatctgctgc
     1261 ttgcaaacaa aaaaaccacc gctaccagcg gtggtttgtt tgccggatca agagctacca
     1321 actctttttc cgaaggtaac tggcttcagc agagcgcaga taccaaatac tgttcttcta
     1381 gtgtagccgt agttaggcca ccacttcaag aactctgtag caccgcctac atacctcgct
     1441 ctgctaatcc tgttaccagt ggctgctgcc agtggcgata agtcgtgtct taccgggttg
     1501 gactcaagac gatagttacc ggataaggcg cagcggtcgg gctgaacggg gggttcgtgc
     1561 acacagccca gcttggagcg aacgacctac accgaactga gatacctaca gcgtgagcta
     1621 tgagaaagcg ccacgcttcc cgaagggaga aaggcggaca ggtatccggt aagcggcagg
     1681 gtcggaacag gagagcgcac gagggagctt ccagggggaa acgcctggta tcttta
//
