# Supplementary material for: The Coli Toolkit (CTK): An Extension of the Modular Yeast Toolkit for Use in E. coli
Source: ACS Synth Biol. 2026 Jan 25;15(2):462–71. doi: 10.1021/acssynbio.5c00489 (PMC12930495; doi:10.1021/acssynbio.5c00489)
Supplement: Supplementary file 2 [file sb5c00489_si_002.zip › pCTK_plasmids_-_2025-10-22/pCTK126.gb]

LOCUS       pCTK126                 2736 bp ds-DNA     circular     22-MAY-2025
DEFINITION  .
FEATURES             Location/Qualifiers
     misc_feature    1..21
                     /label="BBa_B0015 Terminator"
                     /ApEinfo_revcolor="#f58a5e"
                     /ApEinfo_fwdcolor="#f58a5e"
     terminator      1..129
                     /label="BBa_B0015 Terminator"
                     /ApEinfo_revcolor="#b1ff67"
                     /ApEinfo_fwdcolor="#b1ff67"
                     /ApEinfo_graphicformat="arrow_data {{0 1 2 0 0 -1} {} 0}width 5 offset 0"
     protein_bind    134..139
                     /label="BsaI"
                     /ApEinfo_revcolor="#b1ff67"
                     /ApEinfo_fwdcolor="#b1ff67"
                     /ApEinfo_graphicformat="arrow_data {{0 1 2 0 0 -1} {} 0}width 5 offset 0"
     protein_bind    141..144
                     /label="BsaI"
                     /ApEinfo_revcolor="#b1ff67"
                     /ApEinfo_fwdcolor="#b1ff67"
                     /ApEinfo_graphicformat="arrow_data {{0 1 2 0 0 -1} {} 0}width 5 offset 0"
     rep_origin      complement(281..826)
                     /label="p15A ori"
                     /ApEinfo_revcolor="#ffef86"
                     /ApEinfo_fwdcolor="#ffef86"
                     /note="direction: LEFT note: Plasmids containing the medium-copy-number p15A origin of replication can be propagated in E. coli cells that contain a second plasmid with the ColE1 origin."
     primer          complement(890..914)
                     /label="oJCM216_L1-backbone_rev"
                     /note="sequence: ggtaactgtcagaccaagtttactc"
                     /ApEinfo_revcolor="#84b0dc"
                     /ApEinfo_fwdcolor="#84b0dc"
     CDS             complement(915..1283)
                     /label="KanR"
                     /ApEinfo_revcolor="#b7e6d7"
                     /ApEinfo_fwdcolor="#b7e6d7"
                     /note="product: aminoglycoside phosphotransferase transl_table: 1 gene: aph(3')-Ia note: confers resistance to kanamycin in bacteria or G418 (Geneticin®) in eukaryotes codon_start: 1 translation: MSHIQRETSCSRPRLNSNMDADLYGYKWARDNVGQSGATIYRLYGKPDAPELFLKHGKGSVANDVTDEMVRLNWLTEFMPLPTIKHFIRTPDDAWLLTTAIPGKTAFQVLEEYPDSGENIVDALAVFLRRLHSIPVCNCPFNSDRVFRLAQAQSRMNNGLVDASDFDDERNGWPVEQVWKEMHKLLPFSPDSVVTHGDFSLDNLIFDEGKLIGCIDVGRVGIADRYQDLAILWNCLGEFSPSLQKRLFQKYGIDNPDMNKLQFHLMLDEFF*"
     CDS             complement(915..1730)
                     /label="KanR"
                     /ApEinfo_revcolor="#84b0dc"
                     /ApEinfo_fwdcolor="#84b0dc"
                     /translation="MSHIQRETSCSRPRLNSNMDADLYGYKWARDNVGQSGATIYRLYGKPDAPELFLKHGKGSVANDVTDEMVRLNWLTEFMPLPTIKHFIRTPDDAWLLTTAIPGKTAFQVLEEYPDSGENIVDALAVFLRRLHSIPVCNCPFNSDRVFRLAQAQSRMNNGLVDASDFDDERNGWPVEQVWKEMHKLLPFSPDSVVTHGDFSLDNLIFDEGKLIGCIDVGRVGIADRYQDLAILWNCLGEFSPSLQKRLFQKYGIDNPDMNKLQFHLMLDEFF*"
     misc_feature    complement(1284..1284)
                     /label="G->C"
                     /ApEinfo_revcolor="#75c6a9"
                     /ApEinfo_fwdcolor="#75c6a9"
     primer          1284..1313
                     /label="oJCM083_p15A ori-KanR 2_fw"
                     /note="sequence: Cagacgaaatacgcgatcgctgttaaaagg"
                     /ApEinfo_revcolor="#d6b295"
                     /ApEinfo_fwdcolor="#d6b295"
     CDS             complement(1285..1730)
                     /label="KanR"
                     /ApEinfo_revcolor="#b7e6d7"
                     /ApEinfo_fwdcolor="#b7e6d7"
                     /note="product: aminoglycoside phosphotransferase transl_table: 1 gene: aph(3')-Ia note: confers resistance to kanamycin in bacteria or G418 (Geneticin®) in eukaryotes codon_start: 1 translation: MSHIQRETSCSRPRLNSNMDADLYGYKWARDNVGQSGATIYRLYGKPDAPELFLKHGKGSVANDVTDEMVRLNWLTEFMPLPTIKHFIRTPDDAWLLTTAIPGKTAFQVLEEYPDSGENIVDALAVFLRRLHSIPVCNCPFNSDRVFRLAQAQSRMNNGLVDASDFDDERNGWPVEQVWKEMHKLLPFSPDSVVTHGDFSLDNLIFDEGKLIGCIDVGRVGIADRYQDLAILWNCLGEFSPSLQKRLFQKYGIDNPDMNKLQFHLMLDEFF*"
     primer          1709..1728
                     /label="oJCM053_Marionette-promoter-sequencing_fw"
                     /note="sequence: tttcccgttgaatatggctc"
                     /ApEinfo_revcolor="#b1ff67"
                     /ApEinfo_fwdcolor="#b1ff67"
     primer          1735..1762
                     /label="oJCM215_L1-backbone_fw"
                     /note="sequence: ccccttgtattactgtttatgtaagcag"
                     /ApEinfo_revcolor="#ffef86"
                     /ApEinfo_fwdcolor="#ffef86"
     protein_bind    complement(1859..1862)
                     /label="BsaI"
                     /ApEinfo_revcolor="#b1ff67"
                     /ApEinfo_fwdcolor="#b1ff67"
                     /label="BsaI(1)"
                     /ApEinfo_graphicformat="arrow_data {{0 1 2 0 0 -1} {} 0}width 5 offset 0"
     protein_bind    complement(1864..1869)
                     /label="BsaI"
                     /ApEinfo_revcolor="#b1ff67"
                     /ApEinfo_fwdcolor="#b1ff67"
                     /label="BsaI(1)"
                     /ApEinfo_graphicformat="arrow_data {{0 1 2 0 0 -1} {} 0}width 5 offset 0"
     promoter        1872..2001
                     /label="BBa_J72163 GlpT Promoter"
                     /ApEinfo_revcolor="#b1ff67"
                     /ApEinfo_fwdcolor="#b1ff67"
                     /ApEinfo_graphicformat="arrow_data {{0 1 2 0 0 -1} {} 0}width 5 offset 0"
     RBS             2002..2037
                     /label="sfGFP Ribosome Binding Site"
                     /ApEinfo_revcolor="#b1ff67"
                     /ApEinfo_fwdcolor="#b1ff67"
                     /ApEinfo_graphicformat="arrow_data {{0 1 2 0 0 -1} {} 0}width 5 offset 0"
     misc_feature    2017..2037
                     /label="RBS"
                     /ApEinfo_revcolor="#f58a5e"
                     /ApEinfo_fwdcolor="#f58a5e"
     misc_feature    2038..2736
                     /label="mScarlet"
                     /ApEinfo_revcolor="#f58a5e"
                     /ApEinfo_fwdcolor="#f58a5e"
ORIGIN
        1 CCAGGCATCA AATAAAACGA AAGGCTCAGT Cgaaagactg ggcctttcgt tttatctgtt
       61 gtttgtcggt gaacgctctc tactagagtc acactggctc accttcgggt gggcctttct
      121 gcgtttataa gtcggtctca tacagcggcc ctcactgact cgctacgctc ggtcgttcga
      181 ctgcggcgag cggaaatggc ttacgaacgg ggcggagatt tcctggaaga tgccaggaag
      241 atacttaaca gggaagtgag agggccgcgg caaagccgtt tttccatagg ctccgccccc
      301 ctgacaagca tcacgaaatc tgacgctcaa atcagtggtg gcgaaacccg acaggactat
      361 aaagatacca ggcgtttccc cctggcggct ccctcgtgcg ctctcctgtt cctgcctttc
      421 ggtttaccgg tgtcattccg ctgttatggc cgcgtttgtc tcattccacg cctgacactc
      481 agttccgggt aggcagttcg ctccaagctg gactgtatgc acgaaccccc cgttcagtcc
      541 gaccgctgcg ccttatccgg taactatcgt cttgagtcca acccggaaag acatgcaaaa
      601 gcaccactgg cagcagccac tggtaattga tttagaggag ttagtcttga agtcatgcgc
      661 cggttaaggc taaactgaaa ggacaagttt tggtgactgc gctcctccaa gccagttacc
      721 tcggttcaaa gagttggtag ctcagagaac cttcgaaaaa ccgccctgca aggcggtttt
      781 ttcgttttca gagcaagaga ttacgcgcag accaaaacga tctcaagaag atcatcttat
      841 taaggggtct gacgctcagt ggaacgaaaa atcaatctaa agtatatatg agtaaacttg
      901 gtctgacagt taccttagaa aaactcatcg agcatcaaat gaaactgcaa tttattcata
      961 tcaggattat caataccata tttttgaaaa agccgtttct gtaatgaagg agaaaactca
     1021 ccgaggcagt tccataggat ggcaagatcc tggtatcggt ctgcgattcc gactcgtcca
     1081 acatcaatac aacctattaa tttcccctcg tcaaaaataa ggttatcaag tgagaaatca
     1141 ccatgagtga cgactgaatc cggtgagaat ggcaaaagct tatgcatttc tttccagact
     1201 tgttcaacag gccagccatt acgctcgtca tcaaaatcac tcgcatcaac caaaccgtta
     1261 ttcattcgtg attgcgcctg agcCagacga aatacgcgat cgctgttaaa aggacaatta
     1321 caaacaggaa tcgaatgcaa ccggcgcagg aacactgcca gcgcatcaac aatattttca
     1381 cctgaatcag gatattcttc taatacctgg aatgctgttt tcccggggat cgcagtggtg
     1441 agtaaccatg catcatcagg agtacggata aaatgcttga tggtcggaag aggcataaat
     1501 tccgtcagcc agtttagtct gaccatctca tctgtaacat cattggcaac gctacctttg
     1561 ccatgtttca gaaacaactc tggcgcatcg ggcttcccat acaatcgata gattgtcgca
     1621 cctgattgcc cgacattatc gcgagcccat ttatacccat ataaatcagc atccatgttg
     1681 gaatttaatc gcggcctgga gcaagacgtt tcccgttgaa tatggctcat aacacccctt
     1741 gtattactgt ttatgtaagc agacagtttt attgttcatg atgatatatt tttatcttgt
     1801 gcaatgtaca tcagagattt tgagacacaa ccaattattg aaggcctccc taacccgccc
     1861 cttgagacca tgaaagtgaa acgtgatttc atgcgtcatt ttgaacattt tgtaaatctt
     1921 atttaataat gtgtgcggca attcacattt aatttatgaa tgttttctta acatcgcggc
     1981 aactcaagaa acggcaGGTT CGGATCTTAG CTACTAGAGA AAGAGGAGAA ATACTAGATG
     2041 GTTAGCAAAG GCGAGGCGGT TATCAAGGAG TTTATGCGTT TTAAGGTTCA CATGGAGGGT
     2101 AGCATGAACG GTCACGAGTT CGAGATCGAG GGTGAAGGCG AGGGTCGTCC GTACGAAGGC
     2161 ACCCAGACCG CGAAGCTGAA AGTGACCAAG GGTGGCCCGC TGCCGTTCAG CTGGGACATC
     2221 CTGAGCCCGC AGTTCATGTA TGGCAGCCGT GCGTTTACCA AACACCCGGC GGACATTCCG
     2281 GATTACTATA AGCAAAGCTT CCCGGAAGGT TTTAAATGGG AGCGTGTTAT GAACTTCGAA
     2341 GATGGTGGCG CGGTGACCGT TACCCAGGAC ACCAGCCTGG AGGATGGCAC CCTGATTTAC
     2401 AAGGTGAAAC TGCGTGGCAC CAACTTTCCG CCGGATGGTC CGGTTATGCA GAAGAAAACG
     2461 ATGGGTTGGG AAGCGAGCAC CGAGCGTCTG TATCCGGAAG ATGGCGTGCT GAAGGGTGAT
     2521 ATCAAAATGG CGCTGCGTCT GAAGGACGGT GGCCGTTACC TGGCGGATTT TAAGACCACC
     2581 TATAAAGCGA AGAAACCGGT GCAAATGCCG GGTGCGTACA ACGTTGACCG TAAACTGGAT
     2641 ATTACCAGCC ACAACGAGGA TTATACCGTG GTTGAGCAAT ATGAGCGTAG CGAGGGTCGC
     2701 CACAGCACCG GCGGCATGGA CGAACTGTAT AAGTGA
//
