# Supplementary material for: The Coli Toolkit (CTK): An Extension of the Modular Yeast Toolkit for Use in E. coli
Source: ACS Synth Biol. 2026 Jan 25;15(2):462–71. doi: 10.1021/acssynbio.5c00489 (PMC12930495; doi:10.1021/acssynbio.5c00489)
Supplement: Supplementary file 2 [file sb5c00489_si_002.zip › pCTK_plasmids_-_2025-10-22/pCTK153.gb]

LOCUS       pCTK153                 2525 bp ds-DNA     circular     22-MAY-2025
DEFINITION  .
FEATURES             Location/Qualifiers
     protein_bind    complement(181..184)
                     /label="BsmBI"
                     /ApEinfo_revcolor="#b1ff67"
                     /ApEinfo_fwdcolor="#b1ff67"
                     /label="BsmBI(1)"
                     /ApEinfo_graphicformat="arrow_data {{0 1 2 0 0 -1} {} 0}width 5 offset 0"
     misc_feature    181..193
                     /label="Type 2b entry overhang"
                     /ApEinfo_revcolor="#ffef86"
                     /ApEinfo_fwdcolor="#ffef86"
     misc_feature    190..193
                     /label="Type 2b entry overhang"
                     /ApEinfo_revcolor="#ffef86"
                     /ApEinfo_fwdcolor="#ffef86"
     misc_feature    190..193
                     /label="Type 2b entry overhang"
                     /ApEinfo_revcolor="#b1ff67"
                     /ApEinfo_fwdcolor="#b1ff67"
     insulator       194..268
                     /label="RiboJ10"
                     /ApEinfo_revcolor="#85dae9"
                     /ApEinfo_fwdcolor="#85dae9"
     misc_feature    269..272
                     /label="Type 2c entry overhang"
                     /ApEinfo_revcolor="#b1ff67"
                     /ApEinfo_fwdcolor="#b1ff67"
     misc_feature    269..272
                     /label="Type 2c entry overhang"
                     /ApEinfo_revcolor="#ffef86"
                     /ApEinfo_fwdcolor="#ffef86"
     regulatory      273..306
                     /label="RBS-S4"
                     /ApEinfo_revcolor="#75c6a9"
                     /ApEinfo_fwdcolor="#75c6a9"
     misc_feature    307..310
                     /label="Type 3 entry overhang"
                     /ApEinfo_revcolor="#b1ff67"
                     /ApEinfo_fwdcolor="#b1ff67"
     misc_feature    307..310
                     /label="Type 3 entry overhang"
                     /ApEinfo_revcolor="#ffef86"
                     /ApEinfo_fwdcolor="#ffef86"
     gene            308..949
                     /label="srpR"
                     /ApEinfo_revcolor="#f8d3a9"
                     /ApEinfo_fwdcolor="#f8d3a9"
     misc_feature    950..953
                     /label="Type 4 entry overhang"
                     /ApEinfo_revcolor="#ffef86"
                     /ApEinfo_fwdcolor="#ffef86"
     misc_feature    950..953
                     /label="Type 4 entry overhang"
                     /ApEinfo_revcolor="#b1ff67"
                     /ApEinfo_fwdcolor="#b1ff67"
     misc_feature    954..962
                     /label="Type 4 STOP"
                     /ApEinfo_revcolor="#84b0dc"
                     /ApEinfo_fwdcolor="#84b0dc"
     terminator      complement(963..1052)
                     /label="ECK120029600"
                     /ApEinfo_revcolor="#ffef86"
                     /ApEinfo_fwdcolor="#ffef86"
     protein_bind    1053..1056
                     /label="BsaI"
                     /ApEinfo_revcolor="#b1ff67"
                     /ApEinfo_fwdcolor="#b1ff67"
                     /ApEinfo_graphicformat="arrow_data {{0 1 2 0 0 -1} {} 0}width 5 offset 0"
     misc_feature    1053..1056
                     /label="Type 5 entry overhang"
                     /ApEinfo_revcolor="#b1ff67"
                     /ApEinfo_fwdcolor="#b1ff67"
     misc_feature    1053..1063
                     /label="Type 5 entry overhang"
                     /ApEinfo_revcolor="#f58a5e"
                     /ApEinfo_fwdcolor="#f58a5e"
     protein_bind    1060..1063
                     /label="BsmBI"
                     /ApEinfo_revcolor="#b1ff67"
                     /ApEinfo_fwdcolor="#b1ff67"
                     /ApEinfo_graphicformat="arrow_data {{0 1 2 0 0 -1} {} 0}width 5 offset 0"
     misc_feature    complement(1066..1174)
                     /label="CamR Terminator"
                     /ApEinfo_revcolor="#84b0dc"
                     /ApEinfo_fwdcolor="#84b0dc"
                     /ApEinfo_graphicformat="arrow_data {{0 1 2 0 0 -1} {} 0}width 5 offset 0"
     CDS             complement(1175..1834)
                     /label="Translation 1834-1175"
                     /translation="MEKKITGYTTVDISQWHRKEHFEAFQSVAQCTYNQTVQLDITAFLKTVKKNKHKFYPAFIHILARLMNAHPEFRMAMKDGELVIWDSVHPCYTVFHEQTETFSSLWSEYHDDFRQFLHIYSQDVACYGENLAYFPKGFIENMFFVSANPWVSFTSFDLNVANMDNFFAPVFTMGKYYTQGDKVLMPLAIQVHHAVCDGFHVGRMLNELQQYCDEWQGGA*"
     misc_feature    complement(1195..1200)
                     /label="BtgZI site"
                     /ApEinfo_revcolor="#c6c9d1"
                     /ApEinfo_fwdcolor="#c6c9d1"
     misc_feature    1522..1527
                     /label="BtgZI site"
                     /ApEinfo_revcolor="#c6c9d1"
                     /ApEinfo_fwdcolor="#c6c9d1"
     promoter        complement(1835..1939)
                     /label="CamR Promoter"
                     /ApEinfo_revcolor="#84b0dc"
                     /ApEinfo_fwdcolor="#84b0dc"
                     /ApEinfo_graphicformat="arrow_data {{0 1 2 0 0 -1} {} 0}width 5 offset 0"
     rep_origin      complement(1940..178)
                     /label="ColE1"
                     /ApEinfo_revcolor="#7f7f7f"
                     /ApEinfo_fwdcolor="#7f7f7f"
                     /ApEinfo_graphicformat="arrow_data {{0 1 2 0 0 -1} {} 0}width 5 offset 0"
ORIGIN
        1 tagtcctgtc gggtttcgcc acctctgact tgagcgtcga tttttgtgat gctcgtcagg
       61 ggggcggagc ctatggaaaa acgccagcaa cgcggccttt ttacggttcc tggccttttg
      121 ctggcctttt gctcacatgt tctttcctgc gttatcccct gattctgtgg ataaccgtag
      181 tcggtctcaC TGAagcgctc aacgggtgtg cttcccgttc tgatgagtcc gtgaggacga
      241 aagcgcctct acaaataatt ttgtttaaAA GActatggac tatgttttca cacaggaaat
      301 accaggTATG gcacgtaaaa ccgcagcaga agcagaagaa acccgtcagc gtattattga
      361 tgcagcactg gaagtttttg ttgcacaggg tgttagtgat gcaaccctgg atcagattgc
      421 acgtaaagcc ggtgttaccc gtggtgcagt ttattggcat tttaatggta aactggaagt
      481 tctgcaggca gttctggcaa gccgtcagca tccgctggaa ctggatttta caccggatct
      541 gggtattgaa cgtagctggg aagcagttgt tgttgcaatg ctggatgcag ttcatagtcc
      601 gcagagcaaa cagtttagcg aaattctgat ttatcagggt ctggatgaaa gcggtctgat
      661 tcataatcgt atggttcagg caagcgatcg ttttctgcag tatattcatc aggttctgcg
      721 tcatgcagtt acccagggtg aactgccgat taatctggat ctgcagacca gcattggtgt
      781 ttttaaaggt ctgattaccg gtctgctgta tgaaggtctg cgtagcaaag atcagcaggc
      841 acagattatc aaagttgcac tgggtagctt ttgggcactg ctgcgtgaac cgcctcgttt
      901 tctgctgtgt gaagaagcac agattaaaca ggtgaaatcc ttcgaataaA TCCTAACTCC
      961 AGttcagcca aaaaacttaa gaccgccggt cttgtccact accttgcagt aatgcggtgg
     1021 acaggatcgg cggttttctt ttctcttctc aaGCTGtgag accagaccaa taaaaaacgc
     1081 ccggcggcaa ccgagcgttc tgaacaaatc cagatggagt tctgaggtca ttactggatc
     1141 tatcaacagg agtccaagcg agctcgatat caaattacgc cccgccctgc cactcatcgc
     1201 agtactgttg taattcatta agcattctgc cgacatggaa gccatcacaa acggcatgat
     1261 gaacctgaat cgccagcggc atcagcacct tgtcgccttg cgtataatat ttgcccatgg
     1321 tgaaaacggg ggcgaagaag ttgtccatat tggccacgtt taaatcaaaa ctggtgaaac
     1381 tcacccaggg attggctgaa acgaaaaaca tattctcaat aaacccttta gggaaatagg
     1441 ccaggttttc accgtaacac gccacatctt gcgaatatat gtgtagaaac tgccggaaat
     1501 cgtcgtggta ttcactccag agcgatgaaa acgtttcagt ttgctcatgg aaaacggtgt
     1561 aacaagggtg aacactatcc catatcacca gctcaccgtc tttcattgcc atacgaaatt
     1621 ccggatgagc attcatcagg cgggcaagaa tgtgaataaa ggccggataa aacttgtgct
     1681 tatttttctt tacggtcttt aaaaaggccg taatatccag ctgaacggtc tggttatagg
     1741 tacattgagc aactgactga aatgcctcaa aatgttcttt acgatgccat tgggatatat
     1801 caacggtggt atatccagtg atttttttct ccattttagc ttccttagct cctgaaaatc
     1861 tcgataactc aaaaaatacg cccggtagtg atcttatttc attatggtga aagttggaac
     1921 ctcttacgtg cccgatcaat catgaccaaa atcccttaac gtgagttttc gttccactga
     1981 gcgtcagacc ccgtagaaaa gatcaaagga tcttcttgag atcctttttt tctgcgcgta
     2041 atctgctgct tgcaaacaaa aaaaccaccg ctaccagcgg tggtttgttt gccggatcaa
     2101 gagctaccaa ctctttttcc gaaggtaact ggcttcagca gagcgcagat accaaatact
     2161 gttcttctag tgtagccgta gttaggccac cacttcaaga actctgtagc accgcctaca
     2221 tacctcgctc tgctaatcct gttaccagtg gctgctgcca gtggcgataa gtcgtgtctt
     2281 accgggttgg actcaagacg atagttaccg gataaggcgc agcggtcggg ctgaacgggg
     2341 ggttcgtgca cacagcccag cttggagcga acgacctaca ccgaactgag atacctacag
     2401 cgtgagctat gagaaagcgc cacgcttccc gaagggagaa aggcggacag gtatccggta
     2461 agcggcaggg tcggaacagg agagcgcacg agggagcttc cagggggaaa cgcctggtat
     2521 cttta
//
