# Supplementary material for: The Coli Toolkit (CTK): An Extension of the Modular Yeast Toolkit for Use in E. coli
Source: ACS Synth Biol. 2026 Jan 25;15(2):462–71. doi: 10.1021/acssynbio.5c00489 (PMC12930495; doi:10.1021/acssynbio.5c00489)
Supplement: Supplementary file 2 [file sb5c00489_si_002.zip › pCTK_plasmids_-_2025-10-22/pCTK116.gb]

LOCUS       pCTK116                 6137 bp ds-DNA     circular     22-MAY-2025
DEFINITION  .
FEATURES             Location/Qualifiers
     protein_bind    complement(97..100)
                     /label="BsaI"
                     /ApEinfo_revcolor="#b1ff67"
                     /ApEinfo_fwdcolor="#b1ff67"
                     /label="BsaI(1)"
                     /ApEinfo_graphicformat="arrow_data {{0 1 2 0 0 -1} {} 0}width 5 offset 0"
     protein_bind    complement(102..107)
                     /label="BsaI"
                     /ApEinfo_revcolor="#b1ff67"
                     /ApEinfo_fwdcolor="#b1ff67"
                     /label="BsaI(1)"
                     /ApEinfo_graphicformat="arrow_data {{0 1 2 0 0 -1} {} 0}width 5 offset 0"
     promoter        110..239
                     /label="BBa_J72163 GlpT Promoter"
                     /ApEinfo_revcolor="#b1ff67"
                     /ApEinfo_fwdcolor="#b1ff67"
                     /ApEinfo_graphicformat="arrow_data {{0 1 2 0 0 -1} {} 0}width 5 offset 0"
     RBS             240..275
                     /label="sfGFP Ribosome Binding Site"
                     /ApEinfo_revcolor="#b1ff67"
                     /ApEinfo_fwdcolor="#b1ff67"
                     /ApEinfo_graphicformat="arrow_data {{0 1 2 0 0 -1} {} 0}width 5 offset 0"
     primer          complement(329..352)
                     /label="oJCM107_sfGFP-sequencing_rev"
                     /note="sequence: ttatgaccgttgacatcaccatcc"
                     /ApEinfo_revcolor="#84b0dc"
                     /ApEinfo_fwdcolor="#84b0dc"
     primer          993..1023
                     /label="oJCM210_B0015-BB_fw"
                     /note="sequence: CCAGGCATCAAATAAAACGAAAGGCTCAGTC"
                     /ApEinfo_revcolor="#ff9ccd"
                     /ApEinfo_fwdcolor="#ff9ccd"
     terminator      993..1121
                     /label="BBa_B0015 Terminator"
                     /ApEinfo_revcolor="#b1ff67"
                     /ApEinfo_fwdcolor="#b1ff67"
                     /ApEinfo_graphicformat="arrow_data {{0 1 2 0 0 -1} {} 0}width 5 offset 0"
     terminator      1115..1121
                     /label="BBa_B0015 Terminator"
                     /ApEinfo_revcolor="#b1ff67"
                     /ApEinfo_fwdcolor="#b1ff67"
                     /ApEinfo_graphicformat="arrow_data {{0 1 2 0 0 -1} {} 0}width 5 offset 0"
     protein_bind    1126..1131
                     /label="BsaI"
                     /ApEinfo_revcolor="#b1ff67"
                     /ApEinfo_fwdcolor="#b1ff67"
                     /ApEinfo_graphicformat="arrow_data {{0 1 2 0 0 -1} {} 0}width 5 offset 0"
     protein_bind    1126..1131
                     /label="BsaI"
                     /ApEinfo_revcolor="#b1ff67"
                     /ApEinfo_fwdcolor="#b1ff67"
                     /ApEinfo_graphicformat="arrow_data {{0 1 2 0 0 -1} {} 0}width 5 offset 0"
     protein_bind    1133..1136
                     /label="BsaI"
                     /ApEinfo_revcolor="#b1ff67"
                     /ApEinfo_fwdcolor="#b1ff67"
                     /ApEinfo_graphicformat="arrow_data {{0 1 2 0 0 -1} {} 0}width 5 offset 0"
     protein_bind    1133..1136
                     /label="BsaI"
                     /ApEinfo_revcolor="#b1ff67"
                     /ApEinfo_fwdcolor="#b1ff67"
                     /ApEinfo_graphicformat="arrow_data {{0 1 2 0 0 -1} {} 0}width 5 offset 0"
     Promoter        1160..1194
                     /label="BBa_J23105"
                     /ApEinfo_revcolor="#f58a5e"
                     /ApEinfo_fwdcolor="#f58a5e"
     RBS             1203..1214
                     /label="RBS"
                     /ApEinfo_revcolor="#b4abac"
                     /ApEinfo_fwdcolor="#b4abac"
                     /note="note: strong bacterial ribosome binding site (Elowitz and Leibler, 2000)"
     misc_feature    1221..2060
                     /label="araC*"
                     /ApEinfo_revcolor="#c7b0e3"
                     /ApEinfo_fwdcolor="#c7b0e3"
     CDS             2070..2081
                     /label="Factor Xa site"
                     /ApEinfo_revcolor="#ff9ccd"
                     /ApEinfo_fwdcolor="#ff9ccd"
                     /note="codon_start: 1 product: Factor Xa recognition and cleavage site translation: IEGR transl_table: 1"
     Promoter        2117..2198
                     /label="PLacI"
                     /ApEinfo_revcolor="#f58a5e"
                     /ApEinfo_fwdcolor="#f58a5e"
     primer          2199..2226
                     /label="oJCM049_Marionette-LacI-homology_fw"
                     /note="sequence: atgaaaccagtaacgttatacgatgtcg"
                     /ApEinfo_revcolor="#f58a5e"
                     /ApEinfo_fwdcolor="#f58a5e"
     gene            2199..3062
                     /label="lacI"
                     /ApEinfo_revcolor="#f8d3a9"
                     /ApEinfo_fwdcolor="#f8d3a9"
     CDS             2199..3281
                     /label="lacI"
                     /ApEinfo_revcolor="#993366"
                     /ApEinfo_fwdcolor="#993366"
                     /note="gene: lacI note: The lac repressor binds to the lac operator to inhibit transcription in E. coli. This inhibition can be relieved by adding lactose or isopropyl-β-D-thiogalactopyranoside (IPTG). codon_start: 1 product: lac repressor translation: MKPVTLYDVAEYAGVSYQTVSRVVNQASHVSAKTREKVEAAMAELNYIPNRVAQQLAGKQSLLIGVATSSLALHAPSQIVAAIKSRADQLGASVVVSMVERSGVEACKAAVHNLLAQRVSGLIINYPLDDQDAIAVEAACTNVPALFLDVSDQTPINSIIFSHEDGTRLGVEHLVALGHQQIALLAGPLSSVSARLRLAGWHKYLTRNQIQPIAEREGDWSAMSGFQQTMQMLNEGIVPTAMLVANDQMALGAMRAITESGLRVGADISVVGYDDTEDSSCYIPPLTTIKQDFRLLGQTSVDRLLQLSQGQAVKGNQLLPVSLVKRKTTLAPNTQTASPRALADSLMQLARQVSRLESGQ* transl_table: 1"
     gene            3300..3923
                     /label="tetR"
                     /ApEinfo_revcolor="#f8d3a9"
                     /ApEinfo_fwdcolor="#f8d3a9"
     CDS             3300..3923
                     /label="TetR"
                     /ApEinfo_revcolor="#993366"
                     /ApEinfo_fwdcolor="#993366"
                     /note="protein_id: gene: tetR from transposon Tn10 note: TetR binds to the tetracycline operator tetO to inhibit transcription. This inhibition can be relieved by adding tetracycline or doxycycline. codon_start: 1 product: tetracycline repressor TetR translation: MSRLDKSKVINSALELLNEVGIEGLTTRKLAQKLGVEQPTLYWHVKNKRALLDALAIEMLDRHHTHFCPLEGESWQDFLRNNAKSFRCALLSHRDGAKVHLGTRPTEKQYETLENQLAFLCQQGFSLENALYALSAVGHFTLGCVLEDQEHQVAKEERETPTTDSMPPLLRQAIELFDHQGAEPAFLFGLELIICGLEKQLKCESGS* transl_table: 1"
     rep_origin      complement(4490..5034)
                     /label="p15A ori"
                     /ApEinfo_revcolor="#ffef86"
                     /ApEinfo_fwdcolor="#ffef86"
                     /note="note: Plasmids containing the medium-copy-number p15A origin of replication can be propagated in E. coli cells that contain a second plasmid with the ColE1 origin. direction: LEFT"
     terminator      complement(5077..5120)
                     /label="AmpR Terminator"
                     /ApEinfo_revcolor="#f58a5e"
                     /ApEinfo_fwdcolor="#f58a5e"
                     /note="ApEinfo_revcolor: #FF6666 ApEinfo_graphicformat: arrow_data {{0 1 2 0 0 -1} {} 0}width 5 offset 0"
     primer          complement(5098..5122)
                     /label="oJCM216_L1-backbone_rev"
                     /note="sequence: ggtaactgtcagaccaagtttactc"
                     /ApEinfo_revcolor="#84b0dc"
                     /ApEinfo_fwdcolor="#84b0dc"
     CDS             complement(5121..5978)
                     /label="AmpR"
                     /ApEinfo_revcolor="#9f4240"
                     /ApEinfo_fwdcolor="#9f4240"
                     /note="ApEinfo_revcolor: #9F4240 ApEinfo_graphicformat: arrow_data {{0 1 2 0 0 -1} {} 0}width 5 offset 0"
     primer          complement(5122..5143)
                     /label="oMaM_L1_RB"
                     /note="sequence: gtgcctcactgattaagcattg"
                     /ApEinfo_revcolor="#9eafd2"
                     /ApEinfo_fwdcolor="#9eafd2"
     promoter        complement(5979..6109)
                     /label="AmpR Promoter"
                     /ApEinfo_revcolor="#f58a5e"
                     /ApEinfo_fwdcolor="#f58a5e"
                     /note="ApEinfo_revcolor: #FF6666 ApEinfo_graphicformat: arrow_data {{0 1 2 0 0 -1} {} 0}width 5 offset 0"
     primer          6110..6137
                     /label="oJCM215_L1-backbone_fw"
                     /note="sequence: ccccttgtattactgtttatgtaagcag"
                     /ApEinfo_revcolor="#ffef86"
                     /ApEinfo_fwdcolor="#ffef86"
ORIGIN
        1 acagttttat tgttcatgat gatatatttt tatcttgtgc aatgtacatc agagattttg
       61 agacacaacc aattattgaa ggcctcccta acccgcccct tgagaccatg aaagtgaaac
      121 gtgatttcat gcgtcatttt gaacattttg taaatcttat ttaataatgt gtgcggcaat
      181 tcacatttaa tttatgaatg ttttcttaac atcgcggcaa ctcaagaaac ggcaggttcg
      241 gatcttagct actagagaaa gaggagaaat actagatgcg taaaggcgaa gagctgttca
      301 ctggtgtcgt ccctattctg gtggaactgg atggtgatgt caacggtcat aagttttccg
      361 tgcgtggcga gggtgaaggt gacgcaacta atggtaaact gacgctgaag ttcatctgta
      421 ctactggtaa actgccggtt ccttggccga ctctggtaac gacgctgact tatggtgttc
      481 agtgctttgc tcgttatccg gaccatatga agcagcatga cttcttcaag tccgccatgc
      541 cggaaggcta tgtgcaggaa cgcacgattt cctttaagga tgacggcacg tacaaaacgc
      601 gtgcggaagt gaaatttgaa ggcgataccc tggtaaaccg cattgagctg aaaggcattg
      661 actttaaaga ggacggcaat atcctgggcc ataagctgga atacaatttt aacagccaca
      721 atgtttacat caccgccgat aaacaaaaaa atggcattaa agcgaatttt aaaattcgcc
      781 acaacgtgga ggatggcagc gtgcagctgg ctgatcacta ccagcaaaac actccaatcg
      841 gtgatggtcc tgttctgctg ccagacaatc actatctgag cacgcaaagc gttctgtcta
      901 aagatccgaa cgagaaacgc gatcatatgg ttctgctgga gttcgtaacc gcagcgggca
      961 tcacgcatgg tatggatgaa ctgtacaaat gaccaggcat caaataaaac gaaaggctca
     1021 gtcgaaagac tgggcctttc gttttatctg ttgtttgtcg gtgaacgctc tctactagag
     1081 tcacactggc tcaccttcgg gtgggccttt ctgcgtttat aagtcggtct catacagcgg
     1141 ccggtcacca tatatcaagt ttacggctag ctcagtccta ggtactatgc tagctactag
     1201 agaaagagga gaaatactag atggctgaag cgcaaaatga tcccctgctg ccgggatact
     1261 cgtttaatgc ccatctggtg gcgggtttaa cgccgattga ggccaacggt tatctcgatt
     1321 tttttatcga ccgaccgctg ggaatgaaag gttatattct caatctcacc attcgcggtc
     1381 agggggtggt gaaaaatcag ggacgagaat ttgtttgccg accgggtgat attttgctgt
     1441 tcccgccagg agagattcat cactacggtc gtcatccgga ggctcgcgaa tggtatcacc
     1501 agtgggttta ctttcgtccg cgcgcctact ggcatgaatg gcttaactgg ccgtcaatat
     1561 ttgccaatac ggggttcttt cgcccggatg aagcgcacca gccgcatttc agcgacctgt
     1621 ttgggcaaat cattaacgcc gggcaagggg aagggcgcta ttcggagctg ctggcgataa
     1681 atctgcttga gcaattgtta ctgcggcgca tggaagcgat taacgagtcg ctccatccac
     1741 cgatggataa tcgggtacgc gaggcttgtc agtacatcag cgatcacctg gcagacagca
     1801 attttgatat cgccagcgtc gcacagcatg tttgcttgtc gccgtcgcgt ctgtcacatc
     1861 ttttccgcca gcagttaggg attagcgtct taagctggcg cgaggaccaa cgtatcagcc
     1921 aggcgaagct gcttttgagc accacccgga tgcctatcgc caccgtcggt cgcaatgttg
     1981 gttttgacga tcaactctat ttctcgcggg tatttaaaaa atgcaccggg gccagcccga
     2041 gcgagttccg tgccggttaa taaccaatta ttgaaggccg ctaacgcagc ctttttttgt
     2101 ttctggtctG ccaatggcgg cgcgccatcg aatggcgcaa aacctttcgc ggtatggcat
     2161 gatagcgccc ggaagagagt caattcaggg tggtgaatat gaaaccagta acgttatacg
     2221 atgtcgcaga gtatgccggt gtctcttatc agaccgtttc ccgcgtggtg aaccaggcca
     2281 gccacgtttc tgcgaaaacg cgggaaaaag tggaagcggc gatggcggag ctgaattaca
     2341 ttcccaaccg cgtggcacaa caactggcgg gcaaacagtc gttgctgatt ggcgttgcca
     2401 cctccagtct ggccctgcac gcgccgtcgc aaattgtcgc ggcgattaaa tctcgcgccg
     2461 atcaactggg tgccagcgtg gtggtgtcga tggtagaacg aagcggcgtc gaagcctgta
     2521 aagcggcggt gcacaatctt ctcgcgcaac gcgtcagtgg gctgatcatt aactatccgc
     2581 tggatgacca ggatgccatt gctgtggaag ctgcctgcac taatgttccg gcgttatttc
     2641 ttgatgtctc tgaccagaca cccatcaaca gtattatttt ctcccatgag gacggtacgc
     2701 gactgggcgt ggagcatctg gtcgcattgg gtcaccagca aatcgcgctg ttagcgggcc
     2761 cattaagttc tgtctcggcg cgtctgcgtc tggctggctg gcataaatat ctcactcgca
     2821 atcaaattca gccgatagcg gaacgggaag gcgactggag tgccatgtcc ggttttcaac
     2881 aaaccatgca aatgctgaat gagggcatcg ttcccactgc gatgctggtt gccaacgatc
     2941 agatggcgct gggcgcaatg cgcgccatta ccgagtccgg gctgcgcgtt ggtgcggata
     3001 tctcggtagt gggatacgac gataccgaag atagctcatg ttatatcccg ccgttaacca
     3061 ccatcaaaca ggattttcgc ctgctggggc aaaccagcgt ggaccgcttg ctgcaactct
     3121 ctcagggcca ggcggtgaag ggcaatcagc tgttgccagt ctcactggtg aaaagaaaaa
     3181 ccaccctggc gcccaatacg caaaccgcct ctccccgcgc gttggccgat tcattaatgc
     3241 agctggcacg acaggtttcc cgactggaaa gcgggcagtg ataatccagg aggaaaaaaa
     3301 tgtccagatt agataaaagt aaagtgatta acagcgcatt agagctgctt aatgaggtcg
     3361 gaatcgaagg tttaacaacc cgtaaactcg cccagaagct aggtgtagag cagcctacat
     3421 tgtattggca tgtaaaaaat aagcgggctt tgctcgacgc cttagccatt gagatgttag
     3481 ataggcacca tactcacttt tgccctttag aaggggaaag ctggcaagat tttttacgta
     3541 ataacgctaa aagttttaga tgtgctttac taagtcatcg cgatggagca aaagtacatt
     3601 taggtacacg gcctacagaa aaacagtatg aaactctcga aaatcaatta gcctttttat
     3661 gccaacaagg tttttcacta gagaatgcat tatatgcact cagcgctgtg gggcatttta
     3721 ctttaggttg cgtattggaa gatcaagagc atcaagtcgc taaagaagaa agggaaacac
     3781 ctactactga tagtatgccg ccattattac gacaagctat cgaattattt gatcaccaag
     3841 gtgcagagcc agccttctta ttcggccttg aattgatcat atgcggatta gaaaaacaac
     3901 ttaaatgtga aagtgggtcc taataattgg taacgaatca gacaattgac ggctcgaggg
     3961 agtagcatag ggtttgcaga atccctgctt cgtccatttg acaggcacat tatgcatcga
     4021 tgataagctg tcaaacatga gcagatcctc tacgccggac gcatcgtggc cggcatcacc
     4081 ggcgccacag gtgcggttgc tggcgcctat atcgccgaca tcaccgatgg ggaagatcgg
     4141 gctcgccact tcgggctcat gagcaaatat tttatctgag gtgcttcctc gctcactgac
     4201 tcgctgcacg aggcagacct cagcgctagc ggagtgtata ctggcttact atgttggcac
     4261 tgatgagggt gtcagtgaag tgcttcatgt ggcaggagaa aaaaggctgc accggtgcgt
     4321 cagcagaata tgtgatacag gatatattcc gcttcctcgc tcactgactc gctacgctcg
     4381 gtcgttcgac tgcggcgagc ggaaatggct tacgaacggg gcggagattt cctggaagat
     4441 gccaggaaga tacttaacag ggaagtgaga gggccgcggc aaagccgttt ttccataggc
     4501 tccgcccccc tgacaagcat cacgaaatct gacgctcaaa tcagtggtgg cgaaacccga
     4561 caggactata aagataccag gcgtttcccc tggcggctcc ctcgtgcgct ctcctgttcc
     4621 tgcctttcgg tttaccggtg tcattccgct gttatggccg cgtttgtctc attccacgcc
     4681 tgacactcag ttccgggtag gcagttcgct ccaagctgga ctgtatgcac gaaccccccg
     4741 ttcagtccga ccgctgcgcc ttatccggta actatcgtct tgagtccaac ccggaaagac
     4801 atgcaaaagc accactggca gcagccactg gtaattgatt tagaggagtt agtcttgaag
     4861 tcatgcgccg gttaaggcta aactgaaagg acaagttttg gtgactgcgc tcctccaagc
     4921 cagttacctc ggttcaaaga gttggtagct cagagaacct tcgaaaaacc gccctgcaag
     4981 gcggtttttt cgttttcaga gcaagagatt acgcgcagac caaaacgatc tcaagaagat
     5041 catcttatta aggggtctga cgctcagtgg aacgaaaaat caatctaaag tatatatgag
     5101 taaacttggt ctgacagtta ccaatgctta atcagtgagg cacctatctc agcgatctgt
     5161 ctatttcgtt catccatagt tgcctgactc cccgtcgtgt agataactac gatacgggag
     5221 ggcttaccat ctggccccag tgctgcaatg ataccgcggg acccacgctc accggctcca
     5281 gatttatcag caataaacca gccagccgga agggccgagc gcagaagtgg tcctgcaact
     5341 ttatccgcct ccatccagtc tattaattgt tgccgggaag ctagagtaag tagttcgcca
     5401 gttaatagtt tgcgcaacgt tgttgccatt gctacaggca tcgtggtgtc acgctcgtcg
     5461 tttggtatgg cttcattcag ctccggttcc caacgatcaa ggcgagttac atgatccccc
     5521 atgttgtgca aaaaagcggt tagctccttc ggtcctccga tcgttgtcag aagtaagttg
     5581 gccgcagtgt tatcactcat ggttatggca gcactgcata attctcttac tgtcatgcca
     5641 tccgtaagat gcttttctgt gactggtgag tactcaacca agtcattctg agaatagtgt
     5701 atgcggcgac cgagttgctc ttgcccggcg tcaatacggg ataataccgc gccacatagc
     5761 agaactttaa aagtgctcat cattggaaaa cgttcttcgg ggcgaaaact ctcaaggatc
     5821 ttaccgctgt tgagatccag ttcgatgtaa cccactcgtg cacccaactg atcttcagca
     5881 tcttttactt tcaccagcgt ttctgggtga gcaaaaacag gaaggcaaaa tgccgcaaaa
     5941 aagggaataa gggcgacacg gaaatgttga atactcatac tcttcctttt tcaatattat
     6001 tgaagcattt atcagggtta ttgtctcatg agcggataca tatttgaatg tatttagaaa
     6061 aataaacaaa taggggttcc gcgcacattt ccccgaaaag tgccacctgc cccttgtatt
     6121 actgtttatg taagcag
//
