# Supplementary material for: The Coli Toolkit (CTK): An Extension of the Modular Yeast Toolkit for Use in E. coli
Source: ACS Synth Biol. 2026 Jan 25;15(2):462–71. doi: 10.1021/acssynbio.5c00489 (PMC12930495; doi:10.1021/acssynbio.5c00489)
Supplement: Supplementary file 2 [file sb5c00489_si_002.zip › pCTK_plasmids_-_2025-10-22/pCTK117.gb]

LOCUS       pCTK117                 6328 bp ds-DNA     circular     22-MAY-2025
DEFINITION  .
FEATURES             Location/Qualifiers
     terminator      complement(5..101)
                     /label="AmpR Terminator"
                     /ApEinfo_revcolor="#f58a5e"
                     /ApEinfo_fwdcolor="#f58a5e"
                     /note="ApEinfo_revcolor: #FF6666 ApEinfo_graphicformat: arrow_data {{0 1 2 0 0 -1} {} 0}width 5 offset 0"
     CDS             complement(102..959)
                     /label="AmpR"
                     /ApEinfo_revcolor="#9f4240"
                     /ApEinfo_fwdcolor="#9f4240"
                     /note="ApEinfo_revcolor: #9F4240 ApEinfo_graphicformat: arrow_data {{0 1 2 0 0 -1} {} 0}width 5 offset 0"
     promoter        complement(960..1090)
                     /label="AmpR Promoter"
                     /ApEinfo_revcolor="#f58a5e"
                     /ApEinfo_fwdcolor="#f58a5e"
                     /note="ApEinfo_revcolor: #FF6666 ApEinfo_graphicformat: arrow_data {{0 1 2 0 0 -1} {} 0}width 5 offset 0"
     rep_origin      complement(1091..1854)
                     /label="ColE1"
                     /ApEinfo_revcolor="#7f7f7f"
                     /ApEinfo_fwdcolor="#7f7f7f"
                     /note="ApEinfo_revcolor: #7F7F7F ApEinfo_graphicformat: arrow_data {{0 1 2 0 0 -1} {} 0}width 5 offset 0"
     protein_bind    complement(1981..1984)
                     /label="BsaI"
                     /ApEinfo_revcolor="#b1ff67"
                     /ApEinfo_fwdcolor="#b1ff67"
                     /label="BsaI(1)"
                     /ApEinfo_graphicformat="arrow_data {{0 1 2 0 0 -1} {} 0}width 5 offset 0"
     protein_bind    complement(1986..1991)
                     /label="BsaI"
                     /ApEinfo_revcolor="#b1ff67"
                     /ApEinfo_fwdcolor="#b1ff67"
                     /label="BsaI(1)"
                     /ApEinfo_graphicformat="arrow_data {{0 1 2 0 0 -1} {} 0}width 5 offset 0"
     promoter        1994..2123
                     /label="BBa_J72163 GlpT Promoter"
                     /ApEinfo_revcolor="#b1ff67"
                     /ApEinfo_fwdcolor="#b1ff67"
                     /ApEinfo_graphicformat="arrow_data {{0 1 2 0 0 -1} {} 0}width 5 offset 0"
     RBS             2124..2159
                     /label="sfGFP Ribosome Binding Site"
                     /ApEinfo_revcolor="#b1ff67"
                     /ApEinfo_fwdcolor="#b1ff67"
                     /ApEinfo_graphicformat="arrow_data {{0 1 2 0 0 -1} {} 0}width 5 offset 0"
     CDS             2160..2876
                     /label="sfGFP"
                     /ApEinfo_revcolor="#34ff03"
                     /ApEinfo_fwdcolor="#34ff03"
                     /ApEinfo_graphicformat="arrow_data {{0 1 2 0 0 -1} {} 0}width 5 offset 0"
                     /translation="MRKGEELFTGVVPILVELDGDVNGHKFSVRGEGEGDATNGKLTLKFICTTGKLPVPWPTLVTTLTYGVQCFARYPDHMKQHDFFKSAMPEGYVQERTISFKDDGTYKTRAEVKFEGDTLVNRIELKGIDFKEDGNILGHKLEYNFNSHNVYITADKQKNGIKANFKIRHNVEDGSVQLADHYQQNTPIGDGPVLLPDNHYLSTQSVLSKDPNEKRDHMVLLEFVTAAGITHGMDELYK*"
     terminator      2877..3005
                     /label="BBa_B0015 Terminator"
                     /ApEinfo_revcolor="#b1ff67"
                     /ApEinfo_fwdcolor="#b1ff67"
                     /ApEinfo_graphicformat="arrow_data {{0 1 2 0 0 -1} {} 0}width 5 offset 0"
     terminator      2999..3005
                     /label="BBa_B0015 Terminator"
                     /ApEinfo_revcolor="#b1ff67"
                     /ApEinfo_fwdcolor="#b1ff67"
                     /ApEinfo_graphicformat="arrow_data {{0 1 2 0 0 -1} {} 0}width 5 offset 0"
     protein_bind    3010..3015
                     /label="BsaI"
                     /ApEinfo_revcolor="#b1ff67"
                     /ApEinfo_fwdcolor="#b1ff67"
                     /ApEinfo_graphicformat="arrow_data {{0 1 2 0 0 -1} {} 0}width 5 offset 0"
     protein_bind    3010..3015
                     /label="BsaI"
                     /ApEinfo_revcolor="#b1ff67"
                     /ApEinfo_fwdcolor="#b1ff67"
                     /ApEinfo_graphicformat="arrow_data {{0 1 2 0 0 -1} {} 0}width 5 offset 0"
     protein_bind    3017..3020
                     /label="BsaI"
                     /ApEinfo_revcolor="#b1ff67"
                     /ApEinfo_fwdcolor="#b1ff67"
                     /ApEinfo_graphicformat="arrow_data {{0 1 2 0 0 -1} {} 0}width 5 offset 0"
     protein_bind    3017..3020
                     /label="BsaI"
                     /ApEinfo_revcolor="#b1ff67"
                     /ApEinfo_fwdcolor="#b1ff67"
                     /ApEinfo_graphicformat="arrow_data {{0 1 2 0 0 -1} {} 0}width 5 offset 0"
     Promoter        3044..3078
                     /label="BBa_J23105"
                     /ApEinfo_revcolor="#f58a5e"
                     /ApEinfo_fwdcolor="#f58a5e"
     RBS             3087..3098
                     /label="RBS"
                     /ApEinfo_revcolor="#b4abac"
                     /ApEinfo_fwdcolor="#b4abac"
                     /note="note: strong bacterial ribosome binding site (Elowitz and Leibler, 2000)"
     misc_feature    3105..3944
                     /label="araC*"
                     /ApEinfo_revcolor="#c7b0e3"
                     /ApEinfo_fwdcolor="#c7b0e3"
     CDS             3954..3965
                     /label="Factor Xa site"
                     /ApEinfo_revcolor="#ff9ccd"
                     /ApEinfo_fwdcolor="#ff9ccd"
                     /note="codon_start: 1 product: Factor Xa recognition and cleavage site translation: IEGR transl_table: 1"
     Promoter        4001..4082
                     /label="PLacI"
                     /ApEinfo_revcolor="#f58a5e"
                     /ApEinfo_fwdcolor="#f58a5e"
     gene            4083..4946
                     /label="lacI"
                     /ApEinfo_revcolor="#f8d3a9"
                     /ApEinfo_fwdcolor="#f8d3a9"
     CDS             4083..5165
                     /label="lacI"
                     /ApEinfo_revcolor="#993366"
                     /ApEinfo_fwdcolor="#993366"
                     /note="gene: lacI note: The lac repressor binds to the lac operator to inhibit transcription in E. coli. This inhibition can be relieved by adding lactose or isopropyl-β-D-thiogalactopyranoside (IPTG). codon_start: 1 product: lac repressor translation: MKPVTLYDVAEYAGVSYQTVSRVVNQASHVSAKTREKVEAAMAELNYIPNRVAQQLAGKQSLLIGVATSSLALHAPSQIVAAIKSRADQLGASVVVSMVERSGVEACKAAVHNLLAQRVSGLIINYPLDDQDAIAVEAACTNVPALFLDVSDQTPINSIIFSHEDGTRLGVEHLVALGHQQIALLAGPLSSVSARLRLAGWHKYLTRNQIQPIAEREGDWSAMSGFQQTMQMLNEGIVPTAMLVANDQMALGAMRAITESGLRVGADISVVGYDDTEDSSCYIPPLTTIKQDFRLLGQTSVDRLLQLSQGQAVKGNQLLPVSLVKRKTTLAPNTQTASPRALADSLMQLARQVSRLESGQ* transl_table: 1"
     gene            5184..5807
                     /label="tetR"
                     /ApEinfo_revcolor="#f8d3a9"
                     /ApEinfo_fwdcolor="#f8d3a9"
     CDS             5184..5807
                     /label="TetR"
                     /ApEinfo_revcolor="#993366"
                     /ApEinfo_fwdcolor="#993366"
                     /note="protein_id: gene: tetR from transposon Tn10 note: TetR binds to the tetracycline operator tetO to inhibit transcription. This inhibition can be relieved by adding tetracycline or doxycycline. codon_start: 1 product: tetracycline repressor TetR translation: MSRLDKSKVINSALELLNEVGIEGLTTRKLAQKLGVEQPTLYWHVKNKRALLDALAIEMLDRHHTHFCPLEGESWQDFLRNNAKSFRCALLSHRDGAKVHLGTRPTEKQYETLENQLAFLCQQGFSLENALYALSAVGHFTLGCVLEDQEHQVAKEERETPTTDSMPPLLRQAIELFDHQGAEPAFLFGLELIICGLEKQLKCESGS* transl_table: 1"
ORIGIN
        1 ccgcgattat caaaaaggat cttcacctag atccttttaa attaaaaatg aagttttaaa
       61 tcaatctaaa gtatatatga gtaaacttgg tctgacagtt accaatgctt aatcagtgag
      121 gcacctatct cagcgatctg tctatttcgt tcatccatag ttgcctgact ccccgtcgtg
      181 tagataacta cgatacggga gggcttacca tctggcccca gtgctgcaat gataccgcgg
      241 gacccacgct caccggctcc agatttatca gcaataaacc agccagccgg aagggccgag
      301 cgcagaagtg gtcctgcaac tttatccgcc tccatccagt ctattaattg ttgccgggaa
      361 gctagagtaa gtagttcgcc agttaatagt ttgcgcaacg ttgttgccat tgctacaggc
      421 atcgtggtgt cacgctcgtc gtttggtatg gcttcattca gctccggttc ccaacgatca
      481 aggcgagtta catgatcccc catgttgtgc aaaaaagcgg ttagctcctt cggtcctccg
      541 atcgttgtca gaagtaagtt ggccgcagtg ttatcactca tggttatggc agcactgcat
      601 aattctctta ctgtcatgcc atccgtaaga tgcttttctg tgactggtga gtactcaacc
      661 aagtcattct gagaatagtg tatgcggcga ccgagttgct cttgcccggc gtcaatacgg
      721 gataataccg cgccacatag cagaacttta aaagtgctca tcattggaaa acgttcttcg
      781 gggcgaaaac tctcaaggat cttaccgctg ttgagatcca gttcgatgta acccactcgt
      841 gcacccaact gatcttcagc atcttttact ttcaccagcg tttctgggtg agcaaaaaca
      901 ggaaggcaaa atgccgcaaa aaagggaata agggcgacac ggaaatgttg aatactcata
      961 ctcttccttt ttcaatatta ttgaagcatt tatcagggtt attgtctcat gagcggatac
     1021 atatttgaat gtatttagaa aaataaacaa ataggggttc cgcgcacatt tccccgaaaa
     1081 gtgccacctg tcatgaccaa aatcccttaa cgtgagtttt cgttccactg agcgtcagac
     1141 cccgtagaaa agatcaaagg atcttcttga gatccttttt ttctgcgcgt aatctgctgc
     1201 ttgcaaacaa aaaaaccacc gctaccagcg gtggtttgtt tgccggatca agagctacca
     1261 actctttttc cgaaggtaac tggcttcagc agagcgcaga taccaaatac tgttcttcta
     1321 gtgtagccgt agttaggcca ccacttcaag aactctgtag caccgcctac atacctcgct
     1381 ctgctaatcc tgttaccagt ggctgctgcc agtggcgata agtcgtgtct taccgggttg
     1441 gactcaagac gatagttacc ggataaggcg cagcggtcgg gctgaacggg gggttcgtgc
     1501 acacagccca gcttggagcg aacgacctac accgaactga gatacctaca gcgtgagcta
     1561 tgagaaagcg ccacgcttcc cgaagggaga aaggcggaca ggtatccggt aagcggcagg
     1621 gtcggaacag gagagcgcac gagggagctt ccagggggaa acgcctggta tctttatagt
     1681 cctgtcgggt ttcgccacct ctgacttgag cgtcgatttt tgtgatgctc gtcagggggg
     1741 cggagcctat ggaaaaacgc cagcaacgcg gcctttttac ggttcctggc cttttgctgg
     1801 ccttttgctc acatgttctt tcctgcgtta tcccctgatt ctgtggataa ccgtgccccc
     1861 ttgtattact gtttatgtaa gcagacagtt ttattgttca tgatgatata tttttatctt
     1921 gtgcaatgta catcagagat tttgagacac aaccaattat tgaaggcctc cctaacccgc
     1981 cccttgagac catgaaagtg aaacgtgatt tcatgcgtca ttttgaacat tttgtaaatc
     2041 ttatttaata atgtgtgcgg caattcacat ttaatttatg aatgttttct taacatcgcg
     2101 gcaactcaag aaacggcagg ttcggatctt agctactaga gaaagaggag aaatactaga
     2161 tgcgtaaagg cgaagagctg ttcactggtg tcgtccctat tctggtggaa ctggatggtg
     2221 atgtcaacgg tcataagttt tccgtgcgtg gcgagggtga aggtgacgca actaatggta
     2281 aactgacgct gaagttcatc tgtactactg gtaaactgcc ggttccttgg ccgactctgg
     2341 taacgacgct gacttatggt gttcagtgct ttgctcgtta tccggaccat atgaagcagc
     2401 atgacttctt caagtccgcc atgccggaag gctatgtgca ggaacgcacg atttccttta
     2461 aggatgacgg cacgtacaaa acgcgtgcgg aagtgaaatt tgaaggcgat accctggtaa
     2521 accgcattga gctgaaaggc attgacttta aagaggacgg caatatcctg ggccataagc
     2581 tggaatacaa ttttaacagc cacaatgttt acatcaccgc cgataaacaa aaaaatggca
     2641 ttaaagcgaa ttttaaaatt cgccacaacg tggaggatgg cagcgtgcag ctggctgatc
     2701 actaccagca aaacactcca atcggtgatg gtcctgttct gctgccagac aatcactatc
     2761 tgagcacgca aagcgttctg tctaaagatc cgaacgagaa acgcgatcat atggttctgc
     2821 tggagttcgt aaccgcagcg ggcatcacgc atggtatgga tgaactgtac aaatgaccag
     2881 gcatcaaata aaacgaaagg ctcagtcgaa agactgggcc tttcgtttta tctgttgttt
     2941 gtcggtgaac gctctctact agagtcacac tggctcacct tcgggtgggc ctttctgcgt
     3001 ttataagtcg gtctcataca gcggccggtc accatatatc aagtttacgg ctagctcagt
     3061 cctaggtact atgctagcta ctagagaaag aggagaaata ctagatggct gaagcgcaaa
     3121 atgatcccct gctgccggga tactcgttta atgcccatct ggtggcgggt ttaacgccga
     3181 ttgaggccaa cggttatctc gattttttta tcgaccgacc gctgggaatg aaaggttata
     3241 ttctcaatct caccattcgc ggtcaggggg tggtgaaaaa tcagggacga gaatttgttt
     3301 gccgaccggg tgatattttg ctgttcccgc caggagagat tcatcactac ggtcgtcatc
     3361 cggaggctcg cgaatggtat caccagtggg tttactttcg tccgcgcgcc tactggcatg
     3421 aatggcttaa ctggccgtca atatttgcca atacggggtt ctttcgcccg gatgaagcgc
     3481 accagccgca tttcagcgac ctgtttgggc aaatcattaa cgccgggcaa ggggaagggc
     3541 gctattcgga gctgctggcg ataaatctgc ttgagcaatt gttactgcgg cgcatggaag
     3601 cgattaacga gtcgctccat ccaccgatgg ataatcgggt acgcgaggct tgtcagtaca
     3661 tcagcgatca cctggcagac agcaattttg atatcgccag cgtcgcacag catgtttgct
     3721 tgtcgccgtc gcgtctgtca catcttttcc gccagcagtt agggattagc gtcttaagct
     3781 ggcgcgagga ccaacgtatc agccaggcga agctgctttt gagcaccacc cggatgccta
     3841 tcgccaccgt cggtcgcaat gttggttttg acgatcaact ctatttctcg cgggtattta
     3901 aaaaatgcac cggggccagc ccgagcgagt tccgtgccgg ttaataacca attattgaag
     3961 gccgctaacg cagccttttt ttgtttctgg tctGccaatg gcggcgcgcc atcgaatggc
     4021 gcaaaacctt tcgcggtatg gcatgatagc gcccggaaga gagtcaattc agggtggtga
     4081 atatgaaacc agtaacgtta tacgatgtcg cagagtatgc cggtgtctct tatcagaccg
     4141 tttcccgcgt ggtgaaccag gccagccacg tttctgcgaa aacgcgggaa aaagtggaag
     4201 cggcgatggc ggagctgaat tacattccca accgcgtggc acaacaactg gcgggcaaac
     4261 agtcgttgct gattggcgtt gccacctcca gtctggccct gcacgcgccg tcgcaaattg
     4321 tcgcggcgat taaatctcgc gccgatcaac tgggtgccag cgtggtggtg tcgatggtag
     4381 aacgaagcgg cgtcgaagcc tgtaaagcgg cggtgcacaa tcttctcgcg caacgcgtca
     4441 gtgggctgat cattaactat ccgctggatg accaggatgc cattgctgtg gaagctgcct
     4501 gcactaatgt tccggcgtta tttcttgatg tctctgacca gacacccatc aacagtatta
     4561 ttttctccca tgaggacggt acgcgactgg gcgtggagca tctggtcgca ttgggtcacc
     4621 agcaaatcgc gctgttagcg ggcccattaa gttctgtctc ggcgcgtctg cgtctggctg
     4681 gctggcataa atatctcact cgcaatcaaa ttcagccgat agcggaacgg gaaggcgact
     4741 ggagtgccat gtccggtttt caacaaacca tgcaaatgct gaatgagggc atcgttccca
     4801 ctgcgatgct ggttgccaac gatcagatgg cgctgggcgc aatgcgcgcc attaccgagt
     4861 ccgggctgcg cgttggtgcg gatatctcgg tagtgggata cgacgatacc gaagatagct
     4921 catgttatat cccgccgtta accaccatca aacaggattt tcgcctgctg gggcaaacca
     4981 gcgtggaccg cttgctgcaa ctctctcagg gccaggcggt gaagggcaat cagctgttgc
     5041 cagtctcact ggtgaaaaga aaaaccaccc tggcgcccaa tacgcaaacc gcctctcccc
     5101 gcgcgttggc cgattcatta atgcagctgg cacgacaggt ttcccgactg gaaagcgggc
     5161 agtgataatc caggaggaaa aaaatgtcca gattagataa aagtaaagtg attaacagcg
     5221 cattagagct gcttaatgag gtcggaatcg aaggtttaac aacccgtaaa ctcgcccaga
     5281 agctaggtgt agagcagcct acattgtatt ggcatgtaaa aaataagcgg gctttgctcg
     5341 acgccttagc cattgagatg ttagataggc accatactca cttttgccct ttagaagggg
     5401 aaagctggca agatttttta cgtaataacg ctaaaagttt tagatgtgct ttactaagtc
     5461 atcgcgatgg agcaaaagta catttaggta cacggcctac agaaaaacag tatgaaactc
     5521 tcgaaaatca attagccttt ttatgccaac aaggtttttc actagagaat gcattatatg
     5581 cactcagcgc tgtggggcat tttactttag gttgcgtatt ggaagatcaa gagcatcaag
     5641 tcgctaaaga agaaagggaa acacctacta ctgatagtat gccgccatta ttacgacaag
     5701 ctatcgaatt atttgatcac caaggtgcag agccagcctt cttattcggc cttgaattga
     5761 tcatatgcgg attagaaaaa caacttaaat gtgaaagtgg gtcctaataa ttggtaacga
     5821 atcagacaat tgacggctcg agggagtagc atagggtttg cagaatccct gcttcgtcca
     5881 tttgacaggc acattatgca tcgatgataa gctgtcaaac atgagcagat cctctacgcc
     5941 ggacgcatcg tggccggcat caccggcgcc acaggtgcgg ttgctggcgc ctatatcgcc
     6001 gacatcaccg atggggaaga tcgggctcgc cacttcgggc tcatgagcaa atattttatc
     6061 tgaggtgctt cctcgctcac tgactcgctg cacgaggcag acctcagcgc tagcggagtg
     6121 tatactggct tactatgttg gcactgatga gggtgtcagt gaagtgcttc atgtggcagg
     6181 agaaaaaagg ctgcaccggt gcgtcagcag aatatgtgat acaggatata ttccgcttcc
     6241 tcgctcactg actcgctacg ctcggtcgtt cgactgcggc gagcggaaat ggcttacgaa
     6301 cggggcggag atttcctgga agatgcca
//
