# Supplementary material for: The Coli Toolkit (CTK): An Extension of the Modular Yeast Toolkit for Use in E. coli
Source: ACS Synth Biol. 2026 Jan 25;15(2):462–71. doi: 10.1021/acssynbio.5c00489 (PMC12930495; doi:10.1021/acssynbio.5c00489)
Supplement: Supplementary file 2 [file sb5c00489_si_002.zip › pCTK_plasmids_-_2025-10-22/pCTK156.gb]

LOCUS       pCTK156                 2666 bp ds-DNA     circular     04-JUL-2025
DEFINITION  .
FEATURES             Location/Qualifiers
     misc_feature    1..21
                     /label="BBa_B0015 Terminator"
                     /ApEinfo_revcolor="#f58a5e"
                     /ApEinfo_fwdcolor="#f58a5e"
     terminator      1..129
                     /label="BBa_B0015 Terminator"
                     /ApEinfo_revcolor="#b1ff67"
                     /ApEinfo_fwdcolor="#b1ff67"
                     /ApEinfo_graphicformat="arrow_data {{0 1 2 0 0 -1} {} 0}width 5 offset 0"
     primer          complement(121..140)
                     /label="oMaM203"
                     /note="sequence: CAGCTGAGACCTATAAACGC"
                     /ApEinfo_revcolor="#f7977a"
                     /ApEinfo_fwdcolor="#f7977a"
     protein_bind    130..135
                     /label="BsaI"
                     /ApEinfo_revcolor="#b1ff67"
                     /ApEinfo_fwdcolor="#b1ff67"
                     /ApEinfo_graphicformat="arrow_data {{0 1 2 0 0 -1} {} 0}width 5 offset 0"
     protein_bind    137..140
                     /label="BsaI"
                     /ApEinfo_revcolor="#b1ff67"
                     /ApEinfo_fwdcolor="#b1ff67"
                     /ApEinfo_graphicformat="arrow_data {{0 1 2 0 0 -1} {} 0}width 5 offset 0"
     terminator      complement(147..255)
                     /label="CamR Terminator"
                     /ApEinfo_revcolor="#84b0dc"
                     /ApEinfo_fwdcolor="#84b0dc"
                     /ApEinfo_graphicformat="arrow_data {{0 1 2 0 0 -1} {} 0}width 5 offset 0"
     primer          complement(235..255)
                     /label="oMaM_L0_RB"
                     /note="sequence: TTTGATATCGAGCTCGCTTGG"
                     /ApEinfo_revcolor="#b1ff67"
                     /ApEinfo_fwdcolor="#b1ff67"
     CDS             complement(256..915)
                     /label="CamR"
                     /ApEinfo_revcolor="#0000ff"
                     /ApEinfo_fwdcolor="#0000ff"
                     /ApEinfo_graphicformat="arrow_data {{0 1 2 0 0 -1} {} 0}width 5 offset 0"
                     /translation="MEKKITGYTTVDISQWHRKEHFEAFQSVAQCTYNQTVQLDITAFLKTVKKNKHKFYPAFIHILARLMNAHPEFRMAMKDGELVIWDSVHPCYTVFHEQTETFSSLWSEYHDDFRQFLHIYSQDVACYGENLAYFPKGFIENMFFVSANPWVSFTSFDLNVANMDNFFAPVFTMGKYYTQGDKVLMPLAIQVHHAVCDGFHVGRMLNELQQYCDEWQGGA*"
     promoter        complement(916..1020)
                     /label="CamR Promoter"
                     /ApEinfo_revcolor="#84b0dc"
                     /ApEinfo_fwdcolor="#84b0dc"
                     /ApEinfo_graphicformat="arrow_data {{0 1 2 0 0 -1} {} 0}width 5 offset 0"
     rep_origin      complement(1021..1784)
                     /label="ColE1"
                     /ApEinfo_revcolor="#7f7f7f"
                     /ApEinfo_fwdcolor="#7f7f7f"
                     /ApEinfo_graphicformat="arrow_data {{0 1 2 0 0 -1} {} 0}width 5 offset 0"
     primer          1674..1693
                     /label="oMaM_L0_LB"
                     /note="sequence: AGCCTATGGAAAAACGCCAG"
                     /ApEinfo_revcolor="#f58a5e"
                     /ApEinfo_fwdcolor="#f58a5e"
     protein_bind    complement(1791..1794)
                     /label="BsaI"
                     /ApEinfo_revcolor="#b1ff67"
                     /ApEinfo_fwdcolor="#b1ff67"
                     /label="BsaI(1)"
                     /ApEinfo_graphicformat="arrow_data {{0 1 2 0 0 -1} {} 0}width 5 offset 0"
     primer          1791..1808
                     /label="oMaM202"
                     /note="sequence: AACGTGAGACCGAAAGTG"
                     /ApEinfo_revcolor="#f7977a"
                     /ApEinfo_fwdcolor="#f7977a"
     protein_bind    complement(1796..1801)
                     /label="BsaI"
                     /ApEinfo_revcolor="#b1ff67"
                     /ApEinfo_fwdcolor="#b1ff67"
                     /label="BsaI(1)"
                     /ApEinfo_graphicformat="arrow_data {{0 1 2 0 0 -1} {} 0}width 5 offset 0"
     promoter        1802..1931
                     /label="BBa_J72163 GlpT Promoter"
                     /ApEinfo_revcolor="#b1ff67"
                     /ApEinfo_fwdcolor="#b1ff67"
                     /ApEinfo_graphicformat="arrow_data {{0 1 2 0 0 -1} {} 0}width 5 offset 0"
     RBS             1932..1967
                     /label="sfGFP Ribosome Binding Site"
                     /ApEinfo_revcolor="#b1ff67"
                     /ApEinfo_fwdcolor="#b1ff67"
                     /ApEinfo_graphicformat="arrow_data {{0 1 2 0 0 -1} {} 0}width 5 offset 0"
     misc_feature    1947..1967
                     /label="RBS"
                     /ApEinfo_revcolor="#f58a5e"
                     /ApEinfo_fwdcolor="#f58a5e"
     misc_feature    1968..2666
                     /label="mScarlet"
                     /ApEinfo_revcolor="#f58a5e"
                     /ApEinfo_fwdcolor="#f58a5e"
ORIGIN
        1 CCAGGCATCA AATAAAACGA AAGGCTCAGT Cgaaagactg ggcctttcgt tttatctgtt
       61 gtttgtcggt gaacgctctc tactagagtc acactggctc accttcgggt gggcctttct
      121 gcgtttatag gtctcagctg gaccagacca ataaaaaacg cccggcggca accgagcgtt
      181 ctgaacaaat ccagatggag ttctgaggtc attactggat ctatcaacag gagtccaagc
      241 gagctcgata tcaaattacg ccccgccctg ccactcatcg cagtactgtt gtaattcatt
      301 aagcattctg ccgacatgga agccatcaca aacggcatga tgaacctgaa tcgccagcgg
      361 catcagcacc ttgtcgcctt gcgtataata tttgcccatg gtgaaaacgg gggcgaagaa
      421 gttgtccata ttggccacgt ttaaatcaaa actggtgaaa ctcacccagg gattggctga
      481 aacgaaaaac atattctcaa taaacccttt agggaaatag gccaggtttt caccgtaaca
      541 cgccacatct tgcgaatata tgtgtagaaa ctgccggaaa tcgtcgtggt attcactcca
      601 gagcgatgaa aacgtttcag tttgctcatg gaaaacggtg taacaagggt gaacactatc
      661 ccatatcacc agctcaccgt ctttcattgc catacgaaat tccggatgag cattcatcag
      721 gcgggcaaga atgtgaataa aggccggata aaacttgtgc ttatttttct ttacggtctt
      781 taaaaaggcc gtaatatcca gctgaacggt ctggttatag gtacattgag caactgactg
      841 aaatgcctca aaatgttctt tacgatgcca ttgggatata tcaacggtgg tatatccagt
      901 gatttttttc tccattttag cttccttagc tcctgaaaat ctcgataact caaaaaatac
      961 gcccggtagt gatcttattt cattatggtg aaagttggaa cctcttacgt gcccgatcaa
     1021 tcatgaccaa aatcccttaa cgtgagtttt cgttccactg agcgtcagac cccgtagaaa
     1081 agatcaaagg atcttcttga gatccttttt ttctgcgcgt aatctgctgc ttgcaaacaa
     1141 aaaaaccacc gctaccagcg gtggtttgtt tgccggatca agagctacca actctttttc
     1201 cgaaggtaac tggcttcagc agagcgcaga taccaaatac tgttcttcta gtgtagccgt
     1261 agttaggcca ccacttcaag aactctgtag caccgcctac atacctcgct ctgctaatcc
     1321 tgttaccagt ggctgctgcc agtggcgata agtcgtgtct taccgggttg gactcaagac
     1381 gatagttacc ggataaggcg cagcggtcgg gctgaacggg gggttcgtgc acacagccca
     1441 gcttggagcg aacgacctac accgaactga gatacctaca gcgtgagcta tgagaaagcg
     1501 ccacgcttcc cgaagggaga aaggcggaca ggtatccggt aagcggcagg gtcggaacag
     1561 gagagcgcac gagggagctt ccagggggaa acgcctggta tctttatagt cctgtcgggt
     1621 ttcgccacct ctgacttgag cgtcgatttt tgtgatgctc gtcagggggg cggagcctat
     1681 ggaaaaacgc cagcaacgcg gcctttttac ggttcctggc cttttgctgg ccttttgctc
     1741 acatgttctt tcctgcgtta tcccctgatt ctgtggataa ccgtagtcgg aacgtgagac
     1801 cgaaagtgaa acgtgatttc atgcgtcatt ttgaacattt tgtaaatctt atttaataat
     1861 gtgtgcggca attcacattt aatttatgaa tgttttctta acatcgcggc aactcaagaa
     1921 acggcaGGTT CGGATCTTAG CTACTAGAGA AAGAGGAGAA ATACTAGATG GTTAGCAAAG
     1981 GCGAGGCGGT TATCAAGGAG TTTATGCGTT TTAAGGTTCA CATGGAGGGT AGCATGAACG
     2041 GTCACGAGTT CGAGATCGAG GGTGAAGGCG AGGGTCGTCC GTACGAAGGC ACCCAGACCG
     2101 CGAAGCTGAA AGTGACCAAG GGTGGCCCGC TGCCGTTCAG CTGGGACATC CTGAGCCCGC
     2161 AGTTCATGTA TGGCAGCCGT GCGTTTACCA AACACCCGGC GGACATTCCG GATTACTATA
     2221 AGCAAAGCTT CCCGGAAGGT TTTAAATGGG AGCGTGTTAT GAACTTCGAA GATGGTGGCG
     2281 CGGTGACCGT TACCCAGGAC ACCAGCCTGG AGGATGGCAC CCTGATTTAC AAGGTGAAAC
     2341 TGCGTGGCAC CAACTTTCCG CCGGATGGTC CGGTTATGCA GAAGAAAACG ATGGGTTGGG
     2401 AAGCGAGCAC CGAGCGTCTG TATCCGGAAG ATGGCGTGCT GAAGGGTGAT ATCAAAATGG
     2461 CGCTGCGTCT GAAGGACGGT GGCCGTTACC TGGCGGATTT TAAGACCACC TATAAAGCGA
     2521 AGAAACCGGT GCAAATGCCG GGTGCGTACA ACGTTGACCG TAAACTGGAT ATTACCAGCC
     2581 ACAACGAGGA TTATACCGTG GTTGAGCAAT ATGAGCGTAG CGAGGGTCGC CACAGCACCG
     2641 GCGGCATGGA CGAACTGTAT AAGTGA
//
