# Supplementary material for: The Coli Toolkit (CTK): An Extension of the Modular Yeast Toolkit for Use in E. coli
Source: ACS Synth Biol. 2026 Jan 25;15(2):462–71. doi: 10.1021/acssynbio.5c00489 (PMC12930495; doi:10.1021/acssynbio.5c00489)
Supplement: Supplementary file 2 [file sb5c00489_si_002.zip › pCTK_plasmids_-_2025-10-22/pCTK016.gb]

LOCUS       pCTK016                 1720 bp ds-DNA     circular     22-MAY-2025
DEFINITION  .
FEATURES             Location/Qualifiers
     protein_bind    complement(1..4)
                     /label="BsmBI"
                     /ApEinfo_revcolor="#b1ff67"
                     /ApEinfo_fwdcolor="#b1ff67"
                     /label="BsmBI(1)"
                     /ApEinfo_graphicformat="arrow_data {{0 1 2 0 0 -1} {} 0}width 5 offset 0"
     misc_feature    1..13
                     /label="Type 2 entry overhang"
                     /ApEinfo_revcolor="#ffef86"
                     /ApEinfo_fwdcolor="#ffef86"
     regulatory      14..67
                     /label="PLacI"
                     /ApEinfo_revcolor="#f8d3a9"
                     /ApEinfo_fwdcolor="#f8d3a9"
                     /regulatory_class="promoter"
     regulatory      32..37
                     /label="regulatory"
                     /ApEinfo_revcolor="#9eafd2"
                     /ApEinfo_fwdcolor="#9eafd2"
                     /regulatory_class="minus_35_signal"
     regulatory      55..60
                     /label="regulatory"
                     /ApEinfo_revcolor="#d6b295"
                     /ApEinfo_fwdcolor="#d6b295"
                     /regulatory_class="minus_10_signal"
     misc_feature    68..78
                     /label="Type 2b entry overhang"
                     /ApEinfo_revcolor="#b1ff67"
                     /ApEinfo_fwdcolor="#b1ff67"
     protein_bind    75..78
                     /label="BsmBI"
                     /ApEinfo_revcolor="#b1ff67"
                     /ApEinfo_fwdcolor="#b1ff67"
                     /ApEinfo_graphicformat="arrow_data {{0 1 2 0 0 -1} {} 0}width 5 offset 0"
     misc_feature    complement(81..189)
                     /label="CamR Terminator"
                     /ApEinfo_revcolor="#84b0dc"
                     /ApEinfo_fwdcolor="#84b0dc"
                     /ApEinfo_graphicformat="arrow_data {{0 1 2 0 0 -1} {} 0}width 5 offset 0"
     CDS             complement(190..849)
                     /label="CamR"
                     /ApEinfo_revcolor="#0000ff"
                     /ApEinfo_fwdcolor="#0000ff"
                     /ApEinfo_graphicformat="arrow_data {{0 1 2 0 0 -1} {} 0}width 5 offset 0"
                     /translation="MEKKITGYTTVDISQWHRKEHFEAFQSVAQCTYNQTVQLDITAFLKTVKKNKHKFYPAFIHILARLMNAHPEFRMAMKDGELVIWDSVHPCYTVFHEQTETFSSLWSEYHDDFRQFLHIYSQDVACYGENLAYFPKGFIENMFFVSANPWVSFTSFDLNVANMDNFFAPVFTMGKYYTQGDKVLMPLAIQVHHAVCDGFHVGRMLNELQQYCDEWQGGA*"
     misc_feature    complement(210..215)
                     /label="BtgZI site"
                     /ApEinfo_revcolor="#c6c9d1"
                     /ApEinfo_fwdcolor="#c6c9d1"
     misc_feature    537..542
                     /label="BtgZI site"
                     /ApEinfo_revcolor="#c6c9d1"
                     /ApEinfo_fwdcolor="#c6c9d1"
     promoter        complement(850..954)
                     /label="CamR Promoter"
                     /ApEinfo_revcolor="#84b0dc"
                     /ApEinfo_fwdcolor="#84b0dc"
                     /ApEinfo_graphicformat="arrow_data {{0 1 2 0 0 -1} {} 0}width 5 offset 0"
     rep_origin      complement(955..1718)
                     /label="ColE1"
                     /ApEinfo_revcolor="#7f7f7f"
                     /ApEinfo_fwdcolor="#7f7f7f"
                     /ApEinfo_graphicformat="arrow_data {{0 1 2 0 0 -1} {} 0}width 5 offset 0"
ORIGIN
        1 tcggtctcaA ACGgcggcgc gccatcgaat ggcgcaaaac ctttcgcggt atggcatgat
       61 agcgcccCTG Atgagaccag accaataaaa aacgcccggc ggcaaccgag cgttctgaac
      121 aaatccagat ggagttctga ggtcattact ggatctatca acaggagtcc aagcgagctc
      181 gatatcaaat tacgccccgc cctgccactc atcgcagtac tgttgtaatt cattaagcat
      241 tctgccgaca tggaagccat cacaaacggc atgatgaacc tgaatcgcca gcggcatcag
      301 caccttgtcg ccttgcgtat aatatttgcc catggtgaaa acgggggcga agaagttgtc
      361 catattggcc acgtttaaat caaaactggt gaaactcacc cagggattgg ctgaaacgaa
      421 aaacatattc tcaataaacc ctttagggaa ataggccagg ttttcaccgt aacacgccac
      481 atcttgcgaa tatatgtgta gaaactgccg gaaatcgtcg tggtattcac tccagagcga
      541 tgaaaacgtt tcagtttgct catggaaaac ggtgtaacaa gggtgaacac tatcccatat
      601 caccagctca ccgtctttca ttgccatacg aaattccgga tgagcattca tcaggcgggc
      661 aagaatgtga ataaaggccg gataaaactt gtgcttattt ttctttacgg tctttaaaaa
      721 ggccgtaata tccagctgaa cggtctggtt ataggtacat tgagcaactg actgaaatgc
      781 ctcaaaatgt tctttacgat gccattggga tatatcaacg gtggtatatc cagtgatttt
      841 tttctccatt ttagcttcct tagctcctga aaatctcgat aactcaaaaa atacgcccgg
      901 tagtgatctt atttcattat ggtgaaagtt ggaacctctt acgtgcccga tcaatcatga
      961 ccaaaatccc ttaacgtgag ttttcgttcc actgagcgtc agaccccgta gaaaagatca
     1021 aaggatcttc ttgagatcct ttttttctgc gcgtaatctg ctgcttgcaa acaaaaaaac
     1081 caccgctacc agcggtggtt tgtttgccgg atcaagagct accaactctt tttccgaagg
     1141 taactggctt cagcagagcg cagataccaa atactgttct tctagtgtag ccgtagttag
     1201 gccaccactt caagaactct gtagcaccgc ctacatacct cgctctgcta atcctgttac
     1261 cagtggctgc tgccagtggc gataagtcgt gtcttaccgg gttggactca agacgatagt
     1321 taccggataa ggcgcagcgg tcgggctgaa cggggggttc gtgcacacag cccagcttgg
     1381 agcgaacgac ctacaccgaa ctgagatacc tacagcgtga gctatgagaa agcgccacgc
     1441 ttcccgaagg gagaaaggcg gacaggtatc cggtaagcgg cagggtcgga acaggagagc
     1501 gcacgaggga gcttccaggg ggaaacgcct ggtatcttta tagtcctgtc gggtttcgcc
     1561 acctctgact tgagcgtcga tttttgtgat gctcgtcagg ggggcggagc ctatggaaaa
     1621 acgccagcaa cgcggccttt ttacggttcc tggccttttg ctggcctttt gctcacatgt
     1681 tctttcctgc gttatcccct gattctgtgg ataaccgtag
//
