# Supplementary material for: The Coli Toolkit (CTK): An Extension of the Modular Yeast Toolkit for Use in E. coli
Source: ACS Synth Biol. 2026 Jan 25;15(2):462–71. doi: 10.1021/acssynbio.5c00489 (PMC12930495; doi:10.1021/acssynbio.5c00489)
Supplement: Supplementary file 2 [file sb5c00489_si_002.zip › pCTK_plasmids_-_2025-10-22/pCTK053.gb]

LOCUS       pCTK053                 1741 bp ds-DNA     circular     22-MAY-2025
DEFINITION  .
COMMENT     Sequence created by bulk assembly. Backbone 5' end ligation method:
            enzyme with enzyme BsmBI 3' end ligation method: enzyme with enzyme
            BsmBI Insert 5' end ligation method: enzyme with enzyme BsmBI 3'
            end ligation method: enzyme with enzyme BsmBI
FEATURES             Location/Qualifiers
     promoter        complement(1..105)
                     /label="CamR Promoter"
                     /ApEinfo_revcolor="#84b0dc"
                     /ApEinfo_fwdcolor="#84b0dc"
                     /note="ApEinfo_revcolor: #66CCFF ApEinfo_graphicformat: arrow_data {{0 1 2 0 0 -1} {} 0}width 5 offset 0"
     rep_origin      complement(106..869)
                     /label="ColE1"
                     /ApEinfo_revcolor="#7f7f7f"
                     /ApEinfo_fwdcolor="#7f7f7f"
                     /note="ApEinfo_revcolor: #7F7F7F ApEinfo_graphicformat: arrow_data {{0 1 2 0 0 -1} {} 0}width 5 offset 0"
     protein_bind    complement(872..875)
                     /label="BsmBI"
                     /ApEinfo_revcolor="#b1ff67"
                     /ApEinfo_fwdcolor="#b1ff67"
                     /note="label: BsmBI(1) ApEinfo_revcolor: #E72E00 ApEinfo_graphicformat: arrow_data {{0 1 2 0 0 -1} {} 0}width 5 offset 0"
     misc_feature    872..884
                     /label="Type 2b entry overhang"
                     /ApEinfo_revcolor="#ffef86"
                     /ApEinfo_fwdcolor="#ffef86"
     insulator       885..959
                     /label="RiboJ54"
                     /ApEinfo_revcolor="#85dae9"
                     /ApEinfo_fwdcolor="#85dae9"
     misc_feature    960..970
                     /label="Type 2c entry overhang"
                     /ApEinfo_revcolor="#b1ff67"
                     /ApEinfo_fwdcolor="#b1ff67"
     protein_bind    967..970
                     /label="BsmBI"
                     /ApEinfo_revcolor="#b1ff67"
                     /ApEinfo_fwdcolor="#b1ff67"
                     /note="ApEinfo_revcolor: #E72E00 ApEinfo_graphicformat: arrow_data {{0 1 2 0 0 -1} {} 0}width 5 offset 0"
     misc_feature    complement(973..1081)
                     /label="CamR Terminator"
                     /ApEinfo_revcolor="#84b0dc"
                     /ApEinfo_fwdcolor="#84b0dc"
                     /note="ApEinfo_revcolor: #66ccff ApEinfo_graphicformat: arrow_data {{0 1 2 0 0 -1} {} 0}width 5 offset 0"
     CDS             complement(1082..1741)
                     /label="CamR"
                     /ApEinfo_revcolor="#0000ff"
                     /ApEinfo_fwdcolor="#0000ff"
                     /note="ApEinfo_revcolor: #0000FF ApEinfo_graphicformat: arrow_data {{0 1 2 0 0 -1} {} 0}width 5 offset 0"
     CDS             complement(1082..1741)
                     /ApEinfo_revcolor="#84b0dc"
                     /ApEinfo_fwdcolor="#84b0dc"
                     /translation="MEKKITGYTTVDISQWHRKEHFEAFQSVAQCTYNQTVQLDITAFLKTVKKNKHKFYPAFIHILARLMNAHPEFRMAMKDGELVIWDSVHPCYTVFHEQTETFSSLWSEYHDDFRQFLHIYSQDVACYGENLAYFPKGFIENMFFVSANPWVSFTSFDLNVANMDNFFAPVFTMGKYYTQGDKVLMPLAIQVHHAVCDGFHVGRMLNELQQYCDEWQGGA*"
ORIGIN
        1 tttagcttcc ttagctcctg aaaatctcga taactcaaaa aatacgcccg gtagtgatct
       61 tatttcatta tggtgaaagt tggaacctct tacgtgcccg atcaatcatg accaaaatcc
      121 cttaacgtga gttttcgttc cactgagcgt cagaccccgt agaaaagatc aaaggatctt
      181 cttgagatcc tttttttctg cgcgtaatct gctgcttgca aacaaaaaaa ccaccgctac
      241 cagcggtggt ttgtttgccg gatcaagagc taccaactct ttttccgaag gtaactggct
      301 tcagcagagc gcagatacca aatactgttc ttctagtgta gccgtagtta ggccaccact
      361 tcaagaactc tgtagcaccg cctacatacc tcgctctgct aatcctgtta ccagtggctg
      421 ctgccagtgg cgataagtcg tgtcttaccg ggttggactc aagacgatag ttaccggata
      481 aggcgcagcg gtcgggctga acggggggtt cgtgcacaca gcccagcttg gagcgaacga
      541 cctacaccga actgagatac ctacagcgtg agctatgaga aagcgccacg cttcccgaag
      601 ggagaaaggc ggacaggtat ccggtaagcg gcagggtcgg aacaggagag cgcacgaggg
      661 agcttccagg gggaaacgcc tggtatcttt atagtcctgt cgggtttcgc cacctctgac
      721 ttgagcgtcg atttttgtga tgctcgtcag gggggcggag cctatggaaa aacgccagca
      781 acgcggcctt tttacggttc ctggcctttt gctggccttt tgctcacatg ttctttcctg
      841 cgttatcccc tgattctgtg gataaccgta gtcggtctca CTGAaggggt cagttgatgt
      901 gctttcaact ctgatgagtc agtgatgacg aaaccccctc tacaaataat tttgtttaaA
      961 AGAtgagacc agaccaataa aaaacgcccg gcggcaaccg agcgttctga acaaatccag
     1021 atggagttct gaggtcatta ctggatctat caacaggagt ccaagcgagc tcgatatcaa
     1081 attacgcccc gccctgccac tcatcgcagt actgttgtaa ttcattaagc attctgccga
     1141 catggaagcc atcacaaacg gcatgatgaa cctgaatcgc cagcggcatc agcaccttgt
     1201 cgccttgcgt ataatatttg cccatggtga aaacgggggc gaagaagttg tccatattgg
     1261 ccacgtttaa atcaaaactg gtgaaactca cccagggatt ggctgaaacg aaaaacatat
     1321 tctcaataaa ccctttaggg aaataggcca ggttttcacc gtaacacgcc acatcttgcg
     1381 aatatatgtg tagaaactgc cggaaatcgt cgtggtattc actccagagc gatgaaaacg
     1441 tttcagtttg ctcatggaaa acggtgtaac aagggtgaac actatcccat atcaccagct
     1501 caccgtcttt cattgccata cgaaattccg gatgagcatt catcaggcgg gcaagaatgt
     1561 gaataaaggc cggataaaac ttgtgcttat ttttctttac ggtctttaaa aaggccgtaa
     1621 tatccagctg aacggtctgg ttataggtac attgagcaac tgactgaaat gcctcaaaat
     1681 gttctttacg atgccattgg gatatatcaa cggtggtata tccagtgatt tttttctcca
     1741 t
//
