# Supplementary material for: The Coli Toolkit (CTK): An Extension of the Modular Yeast Toolkit for Use in E. coli
Source: ACS Synth Biol. 2026 Jan 25;15(2):462–71. doi: 10.1021/acssynbio.5c00489 (PMC12930495; doi:10.1021/acssynbio.5c00489)
Supplement: Supplementary file 2 [file sb5c00489_si_002.zip › pCTK_plasmids_-_2025-10-22/pCTK142.gb]

LOCUS       pCTK142                 2466 bp ds-DNA     circular     22-MAY-2025
DEFINITION  .
FEATURES             Location/Qualifiers
     protein_bind    complement(181..184)
                     /label="BsmBI"
                     /ApEinfo_revcolor="#b1ff67"
                     /ApEinfo_fwdcolor="#b1ff67"
                     /label="BsmBI(1)"
                     /ApEinfo_graphicformat="arrow_data {{0 1 2 0 0 -1} {} 0}width 5 offset 0"
     misc_feature    181..193
                     /label="Type 2b entry overhang"
                     /ApEinfo_revcolor="#ffef86"
                     /ApEinfo_fwdcolor="#ffef86"
     misc_feature    190..193
                     /label="Type 2b entry overhang"
                     /ApEinfo_revcolor="#ffef86"
                     /ApEinfo_fwdcolor="#ffef86"
     misc_feature    190..193
                     /label="Type 2b entry overhang"
                     /ApEinfo_revcolor="#b1ff67"
                     /ApEinfo_fwdcolor="#b1ff67"
     insulator       194..274
                     /label="PlmJ"
                     /ApEinfo_revcolor="#85dae9"
                     /ApEinfo_fwdcolor="#85dae9"
     misc_feature    275..278
                     /label="Type 2c entry overhang"
                     /ApEinfo_revcolor="#ffef86"
                     /ApEinfo_fwdcolor="#ffef86"
     misc_feature    275..278
                     /label="Type 2c entry overhang"
                     /ApEinfo_revcolor="#b1ff67"
                     /ApEinfo_fwdcolor="#b1ff67"
     regulatory      279..312
                     /label="RBS-L1"
                     /ApEinfo_revcolor="#75c6a9"
                     /ApEinfo_fwdcolor="#75c6a9"
     misc_feature    313..316
                     /label="Type 3 entry overhang"
                     /ApEinfo_revcolor="#b1ff67"
                     /ApEinfo_fwdcolor="#b1ff67"
     misc_feature    313..316
                     /label="Type 3 entry overhang"
                     /ApEinfo_revcolor="#ffef86"
                     /ApEinfo_fwdcolor="#ffef86"
     gene            314..919
                     /label="litR"
                     /ApEinfo_revcolor="#f8d3a9"
                     /ApEinfo_fwdcolor="#f8d3a9"
     misc_feature    920..923
                     /label="Type 4 entry overhang"
                     /ApEinfo_revcolor="#ffef86"
                     /ApEinfo_fwdcolor="#ffef86"
     misc_feature    920..923
                     /label="Type 4 entry overhang"
                     /ApEinfo_revcolor="#b1ff67"
                     /ApEinfo_fwdcolor="#b1ff67"
     misc_feature    924..932
                     /label="Type 4 STOP"
                     /ApEinfo_revcolor="#84b0dc"
                     /ApEinfo_fwdcolor="#84b0dc"
     terminator      933..993
                     /label="L3S2P21"
                     /ApEinfo_revcolor="#ffef86"
                     /ApEinfo_fwdcolor="#ffef86"
     misc_feature    994..997
                     /label="Type 5 entry overhang"
                     /ApEinfo_revcolor="#b1ff67"
                     /ApEinfo_fwdcolor="#b1ff67"
     protein_bind    994..997
                     /label="BsaI"
                     /ApEinfo_revcolor="#b1ff67"
                     /ApEinfo_fwdcolor="#b1ff67"
                     /note="ApEinfo_revcolor: #E72E00 ApEinfo_graphicformat: arrow_data {{0 1 2 0 0 -1} {} 0}width 5 offset 0"
     misc_feature    994..1004
                     /label="Type 5 entry overhang"
                     /ApEinfo_revcolor="#f58a5e"
                     /ApEinfo_fwdcolor="#f58a5e"
     protein_bind    1001..1004
                     /label="BsmBI"
                     /ApEinfo_revcolor="#b1ff67"
                     /ApEinfo_fwdcolor="#b1ff67"
                     /ApEinfo_graphicformat="arrow_data {{0 1 2 0 0 -1} {} 0}width 5 offset 0"
     misc_feature    complement(1007..1115)
                     /label="CamR Terminator"
                     /ApEinfo_revcolor="#84b0dc"
                     /ApEinfo_fwdcolor="#84b0dc"
                     /ApEinfo_graphicformat="arrow_data {{0 1 2 0 0 -1} {} 0}width 5 offset 0"
     CDS             complement(1116..1775)
                     /label="CamR"
                     /ApEinfo_revcolor="#0000ff"
                     /ApEinfo_fwdcolor="#0000ff"
                     /ApEinfo_graphicformat="arrow_data {{0 1 2 0 0 -1} {} 0}width 5 offset 0"
                     /translation="MEKKITGYTTVDISQWHRKEHFEAFQSVAQCTYNQTVQLDITAFLKTVKKNKHKFYPAFIHILARLMNAHPEFRMAMKDGELVIWDSVHPCYTVFHEQTETFSSLWSEYHDDFRQFLHIYSQDVACYGENLAYFPKGFIENMFFVSANPWVSFTSFDLNVANMDNFFAPVFTMGKYYTQGDKVLMPLAIQVHHAVCDGFHVGRMLNELQQYCDEWQGGA*"
     misc_feature    complement(1136..1141)
                     /label="BtgZI site"
                     /ApEinfo_revcolor="#c6c9d1"
                     /ApEinfo_fwdcolor="#c6c9d1"
     misc_feature    1463..1468
                     /label="BtgZI site"
                     /ApEinfo_revcolor="#c6c9d1"
                     /ApEinfo_fwdcolor="#c6c9d1"
     promoter        complement(1776..1880)
                     /label="CamR Promoter"
                     /ApEinfo_revcolor="#84b0dc"
                     /ApEinfo_fwdcolor="#84b0dc"
                     /ApEinfo_graphicformat="arrow_data {{0 1 2 0 0 -1} {} 0}width 5 offset 0"
     rep_origin      complement(1881..178)
                     /label="ColE1"
                     /ApEinfo_revcolor="#7f7f7f"
                     /ApEinfo_fwdcolor="#7f7f7f"
                     /ApEinfo_graphicformat="arrow_data {{0 1 2 0 0 -1} {} 0}width 5 offset 0"
ORIGIN
        1 tagtcctgtc gggtttcgcc acctctgact tgagcgtcga tttttgtgat gctcgtcagg
       61 ggggcggagc ctatggaaaa acgccagcaa cgcggccttt ttacggttcc tggccttttg
      121 ctggcctttt gctcacatgt tctttcctgc gttatcccct gattctgtgg ataaccgtag
      181 tcggtctcaC TGAagtcata agtctgggct aagcccactg atgagtcgct gaaatgcgac
      241 gaaacttatg acctctacaa ataattttgt ttaaAAGAgt cctatggact ttttcataca
      301 ggagaaccct cgTATGgata ccattcagaa acgtccgcgt acccgtctga gtccggaaaa
      361 acgtaaagaa cagctgctgg atattgccat tgaagttttt agccagcgtg gtattggtcg
      421 tggtggtcat gcagatattg cagaaattgc acaggttagc gttgcaaccg tgtttaacta
      481 ttttccgacc cgtgaagatc tggttgatga tgttctgaac aaagtggaaa acgagtttca
      541 ccagttcatc aataacagca ttagcctgga tctggatgtt cgtagcaatc tgaataccct
      601 gctgctgaac attattgata gcgttcagac cggcaacaaa tggattaaag tttggtttga
      661 atggtcaacc agcacccgtg atgaagtttg gcctctgttt ctgagcaccc atagcaatac
      721 caatcaggtg atcaaaacca tgtttgaaga gggtattgaa cgcaatgaag tgtgcaatga
      781 tcatacaccg gaaaatctga ccaaaatgct gcatggtatt tgctatagcg tgtttattca
      841 ggccaatcgt aatagcagca gcgaagaaat ggaagaaacc gcaaattgct ttctgaatat
      901 gctgtgcatc tacaaataaA TCCTAACTCC AGctcggtac caaattccag aaaagaggcc
      961 tcccgaaagg ggggcctttt ttcgttttgg tccGCTGtga gaccagacca ataaaaaacg
     1021 cccggcggca accgagcgtt ctgaacaaat ccagatggag ttctgaggtc attactggat
     1081 ctatcaacag gagtccaagc gagctcgata tcaaattacg ccccgccctg ccactcatcg
     1141 cagtactgtt gtaattcatt aagcattctg ccgacatgga agccatcaca aacggcatga
     1201 tgaacctgaa tcgccagcgg catcagcacc ttgtcgcctt gcgtataata tttgcccatg
     1261 gtgaaaacgg gggcgaagaa gttgtccata ttggccacgt ttaaatcaaa actggtgaaa
     1321 ctcacccagg gattggctga aacgaaaaac atattctcaa taaacccttt agggaaatag
     1381 gccaggtttt caccgtaaca cgccacatct tgcgaatata tgtgtagaaa ctgccggaaa
     1441 tcgtcgtggt attcactcca gagcgatgaa aacgtttcag tttgctcatg gaaaacggtg
     1501 taacaagggt gaacactatc ccatatcacc agctcaccgt ctttcattgc catacgaaat
     1561 tccggatgag cattcatcag gcgggcaaga atgtgaataa aggccggata aaacttgtgc
     1621 ttatttttct ttacggtctt taaaaaggcc gtaatatcca gctgaacggt ctggttatag
     1681 gtacattgag caactgactg aaatgcctca aaatgttctt tacgatgcca ttgggatata
     1741 tcaacggtgg tatatccagt gatttttttc tccattttag cttccttagc tcctgaaaat
     1801 ctcgataact caaaaaatac gcccggtagt gatcttattt cattatggtg aaagttggaa
     1861 cctcttacgt gcccgatcaa tcatgaccaa aatcccttaa cgtgagtttt cgttccactg
     1921 agcgtcagac cccgtagaaa agatcaaagg atcttcttga gatccttttt ttctgcgcgt
     1981 aatctgctgc ttgcaaacaa aaaaaccacc gctaccagcg gtggtttgtt tgccggatca
     2041 agagctacca actctttttc cgaaggtaac tggcttcagc agagcgcaga taccaaatac
     2101 tgttcttcta gtgtagccgt agttaggcca ccacttcaag aactctgtag caccgcctac
     2161 atacctcgct ctgctaatcc tgttaccagt ggctgctgcc agtggcgata agtcgtgtct
     2221 taccgggttg gactcaagac gatagttacc ggataaggcg cagcggtcgg gctgaacggg
     2281 gggttcgtgc acacagccca gcttggagcg aacgacctac accgaactga gatacctaca
     2341 gcgtgagcta tgagaaagcg ccacgcttcc cgaagggaga aaggcggaca ggtatccggt
     2401 aagcggcagg gtcggaacag gagagcgcac gagggagctt ccagggggaa acgcctggta
     2461 tcttta
//
