# Supplementary material for: The Coli Toolkit (CTK): An Extension of the Modular Yeast Toolkit for Use in E. coli
Source: ACS Synth Biol. 2026 Jan 25;15(2):462–71. doi: 10.1021/acssynbio.5c00489 (PMC12930495; doi:10.1021/acssynbio.5c00489)
Supplement: Supplementary file 2 [file sb5c00489_si_002.zip › pCTK_plasmids_-_2025-10-22/pCTK127.gb]

LOCUS       pCTK127                 4991 bp ds-DNA     circular     22-MAY-2025
DEFINITION  .
FEATURES             Location/Qualifiers
     misc_feature    1..21
                     /label="BBa_B0015 Terminator"
                     /ApEinfo_revcolor="#f58a5e"
                     /ApEinfo_fwdcolor="#f58a5e"
     primer          1..31
                     /label="oJCM210_B0015-BB_fw"
                     /note="sequence: CCAGGCATCAAATAAAACGAAAGGCTCAGTC"
                     /ApEinfo_revcolor="#ff9ccd"
                     /ApEinfo_fwdcolor="#ff9ccd"
     terminator      1..129
                     /label="BBa_B0015 Terminator"
                     /ApEinfo_revcolor="#b1ff67"
                     /ApEinfo_fwdcolor="#b1ff67"
                     /ApEinfo_graphicformat="arrow_data {{0 1 2 0 0 -1} {} 0}width 5 offset 0"
     protein_bind    134..139
                     /label="BsaI"
                     /ApEinfo_revcolor="#b1ff67"
                     /ApEinfo_fwdcolor="#b1ff67"
                     /ApEinfo_graphicformat="arrow_data {{0 1 2 0 0 -1} {} 0}width 5 offset 0"
     protein_bind    141..144
                     /label="BsaI"
                     /ApEinfo_revcolor="#b1ff67"
                     /ApEinfo_fwdcolor="#b1ff67"
                     /ApEinfo_graphicformat="arrow_data {{0 1 2 0 0 -1} {} 0}width 5 offset 0"
     misc_feature    151..158
                     /label="L3S2P21"
                     /ApEinfo_revcolor="#d6b295"
                     /ApEinfo_fwdcolor="#d6b295"
     terminator      151..158
                     /label="L3S2P21"
                     /ApEinfo_revcolor="#ffef86"
                     /ApEinfo_fwdcolor="#ffef86"
     Promoter        163..244
                     /label="PLacI"
                     /ApEinfo_revcolor="#f58a5e"
                     /ApEinfo_fwdcolor="#f58a5e"
     gene            245..1108
                     /label="lacI"
                     /ApEinfo_revcolor="#f8d3a9"
                     /ApEinfo_fwdcolor="#f8d3a9"
     CDS             245..1327
                     /label="lacI"
                     /ApEinfo_revcolor="#993366"
                     /ApEinfo_fwdcolor="#993366"
                     /note="product: lac repressor transl_table: 1 gene: lacI note: The lac repressor binds to the lac operator to inhibit transcription in E. coli. This inhibition can be relieved by adding lactose or isopropyl-β-D-thiogalactopyranoside (IPTG). codon_start: 1 translation: MKPVTLYDVAEYAGVSYQTVSRVVNQASHVSAKTREKVEAAMAELNYIPNRVAQQLAGKQSLLIGVATSSLALHAPSQIVAAIKSRADQLGASVVVSMVERSGVEACKAAVHNLLAQRVSGLIINYPLDDQDAIAVEAACTNVPALFLDVSDQTPINSIIFSHEDGTRLGVEHLVALGHQQIALLAGPLSSVSARLRLAGWHKYLTRNQIQPIAEREGDWSAMSGFQQTMQMLNEGIVPTAMLVANDQMALGAMRAITESGLRVGADISVVGYDDTEDSSCYIPPLTTIKQDFRLLGQTSVDRLLQLSQGQAVKGNQLLPVSLVKRKTTLAPNTQTASPRALADSLMQLARQVSRLESGQ*"
     gene            1346..1969
                     /label="tetR"
                     /ApEinfo_revcolor="#f8d3a9"
                     /ApEinfo_fwdcolor="#f8d3a9"
     CDS             1346..1969
                     /label="TetR"
                     /ApEinfo_revcolor="#993366"
                     /ApEinfo_fwdcolor="#993366"
                     /note="product: tetracycline repressor TetR transl_table: 1 protein_id: gene: tetR from transposon Tn10 note: TetR binds to the tetracycline operator tetO to inhibit transcription. This inhibition can be relieved by adding tetracycline or doxycycline. codon_start: 1 translation: MSRLDKSKVINSALELLNEVGIEGLTTRKLAQKLGVEQPTLYWHVKNKRALLDALAIEMLDRHHTHFCPLEGESWQDFLRNNAKSFRCALLSHRDGAKVHLGTRPTEKQYETLENQLAFLCQQGFSLENALYALSAVGHFTLGCVLEDQEHQVAKEERETPTTDSMPPLLRQAIELFDHQGAEPAFLFGLELIICGLEKQLKCESGS*"
     rep_origin      complement(2536..3081)
                     /label="p15A ori"
                     /ApEinfo_revcolor="#ffef86"
                     /ApEinfo_fwdcolor="#ffef86"
                     /note="direction: LEFT note: Plasmids containing the medium-copy-number p15A origin of replication can be propagated in E. coli cells that contain a second plasmid with the ColE1 origin."
     primer          complement(3145..3169)
                     /label="oJCM216_L1-backbone_rev"
                     /note="sequence: ggtaactgtcagaccaagtttactc"
                     /ApEinfo_revcolor="#84b0dc"
                     /ApEinfo_fwdcolor="#84b0dc"
     CDS             complement(3170..3538)
                     /label="KanR"
                     /ApEinfo_revcolor="#b7e6d7"
                     /ApEinfo_fwdcolor="#b7e6d7"
                     /note="product: aminoglycoside phosphotransferase transl_table: 1 gene: aph(3')-Ia note: confers resistance to kanamycin in bacteria or G418 (Geneticin®) in eukaryotes codon_start: 1 translation: MSHIQRETSCSRPRLNSNMDADLYGYKWARDNVGQSGATIYRLYGKPDAPELFLKHGKGSVANDVTDEMVRLNWLTEFMPLPTIKHFIRTPDDAWLLTTAIPGKTAFQVLEEYPDSGENIVDALAVFLRRLHSIPVCNCPFNSDRVFRLAQAQSRMNNGLVDASDFDDERNGWPVEQVWKEMHKLLPFSPDSVVTHGDFSLDNLIFDEGKLIGCIDVGRVGIADRYQDLAILWNCLGEFSPSLQKRLFQKYGIDNPDMNKLQFHLMLDEFF*"
     CDS             complement(3170..3538)
                     /ApEinfo_revcolor="#84b0dc"
                     /ApEinfo_fwdcolor="#84b0dc"
                     /translation="AQAQSRMNNGLVDASDFDDERNGWPVEQVWKEMHKLLPFSPDSVVTHGDFSLDNLIFDEGKLIGCIDVGRVGIADRYQDLAILWNCLGEFSPSLQKRLFQKYGIDNPDMNKLQFHLMLDEFF*"
     misc_feature    complement(3539..3539)
                     /label="G-> mutation"
                     /ApEinfo_revcolor="#b7e6d7"
                     /ApEinfo_fwdcolor="#b7e6d7"
     CDS             complement(3540..3985)
                     /label="KanR"
                     /ApEinfo_revcolor="#b7e6d7"
                     /ApEinfo_fwdcolor="#b7e6d7"
                     /note="product: aminoglycoside phosphotransferase transl_table: 1 gene: aph(3')-Ia note: confers resistance to kanamycin in bacteria or G418 (Geneticin®) in eukaryotes codon_start: 1 translation: MSHIQRETSCSRPRLNSNMDADLYGYKWARDNVGQSGATIYRLYGKPDAPELFLKHGKGSVANDVTDEMVRLNWLTEFMPLPTIKHFIRTPDDAWLLTTAIPGKTAFQVLEEYPDSGENIVDALAVFLRRLHSIPVCNCPFNSDRVFRLAQAQSRMNNGLVDASDFDDERNGWPVEQVWKEMHKLLPFSPDSVVTHGDFSLDNLIFDEGKLIGCIDVGRVGIADRYQDLAILWNCLGEFSPSLQKRLFQKYGIDNPDMNKLQFHLMLDEFF*"
     CDS             complement(3540..3985)
                     /ApEinfo_revcolor="#84b0dc"
                     /ApEinfo_fwdcolor="#84b0dc"
                     /translation="MSHIQRETSCSRPRLNSNMDADLYGYKWARDNVGQSGATIYRLYGKPDAPELFLKHGKGSVANDVTDEMVRLNWLTEFMPLPTIKHFIRTPDDAWLLTTAIPGKTAFQVLEEYPDSGENIVDALAVFLRRLHSIPVCNCPFNSDRVFR"
     primer          3990..4017
                     /label="oJCM215_L1-backbone_fw"
                     /note="sequence: ccccttgtattactgtttatgtaagcag"
                     /ApEinfo_revcolor="#ffef86"
                     /ApEinfo_fwdcolor="#ffef86"
     protein_bind    complement(4114..4117)
                     /label="BsaI"
                     /ApEinfo_revcolor="#b1ff67"
                     /ApEinfo_fwdcolor="#b1ff67"
                     /label="BsaI(1)"
                     /ApEinfo_graphicformat="arrow_data {{0 1 2 0 0 -1} {} 0}width 5 offset 0"
     protein_bind    complement(4119..4124)
                     /label="BsaI"
                     /ApEinfo_revcolor="#b1ff67"
                     /ApEinfo_fwdcolor="#b1ff67"
                     /label="BsaI(1)"
                     /ApEinfo_graphicformat="arrow_data {{0 1 2 0 0 -1} {} 0}width 5 offset 0"
     promoter        4127..4256
                     /label="BBa_J72163 GlpT Promoter"
                     /ApEinfo_revcolor="#b1ff67"
                     /ApEinfo_fwdcolor="#b1ff67"
                     /ApEinfo_graphicformat="arrow_data {{0 1 2 0 0 -1} {} 0}width 5 offset 0"
     RBS             4257..4292
                     /label="sfGFP Ribosome Binding Site"
                     /ApEinfo_revcolor="#b1ff67"
                     /ApEinfo_fwdcolor="#b1ff67"
                     /ApEinfo_graphicformat="arrow_data {{0 1 2 0 0 -1} {} 0}width 5 offset 0"
     misc_feature    4272..4292
                     /label="RBS"
                     /ApEinfo_revcolor="#f58a5e"
                     /ApEinfo_fwdcolor="#f58a5e"
     misc_feature    4293..4991
                     /label="mScarlet"
                     /ApEinfo_revcolor="#f58a5e"
                     /ApEinfo_fwdcolor="#f58a5e"
ORIGIN
        1 CCAGGCATCA AATAAAACGA AAGGCTCAGT Cgaaagactg ggcctttcgt tttatctgtt
       61 gtttgtcggt gaacgctctc tactagagtc acactggctc accttcgggt gggcctttct
      121 gcgtttataa gtcggtctca tacagcggcc tttggtccaa tggcggcgcg ccatcgaatg
      181 gcgcaaaacc tttcgcggta tggcatgata gcgcccggaa gagagtcaat tcagggtggt
      241 gaatatgaaa ccagtaacgt tatacgatgt cgcagagtat gccggtgtct cttatcagac
      301 cgtttcccgc gtggtgaacc aggccagcca cgtttctgcg aaaacgcggg aaaaagtgga
      361 agcggcgatg gcggagctga attacattcc caaccgcgtg gcacaacaac tggcgggcaa
      421 acagtcgttg ctgattggcg ttgccacctc cagtctggcc ctgcacgcgc cgtcgcaaat
      481 tgtcgcggcg attaaatctc gcgccgatca actgggtgcc agcgtggtgg tgtcgatggt
      541 agaacgaagc ggcgtcgaag cctgtaaagc ggcggtgcac aatcttctcg cgcaacgcgt
      601 cagtgggctg atcattaact atccgctgga tgaccaggat gccattgctg tggaagctgc
      661 ctgcactaat gttccggcgt tatttcttga tgtctctgac cagacaccca tcaacagtat
      721 tattttctcc catgaggacg gtacgcgact gggcgtggag catctggtcg cattgggtca
      781 ccagcaaatc gcgctgttag cgggcccatt aagttctgtc tcggcgcgtc tgcgtctggc
      841 tggctggcat aaatatctca ctcgcaatca aattcagccg atagcggaac gggaaggcga
      901 ctggagtgcc atgtccggtt ttcaacaaac catgcaaatg ctgaatgagg gcatcgttcc
      961 cactgcgatg ctggttgcca acgatcagat ggcgctgggc gcaatgcgcg ccattaccga
     1021 gtccgggctg cgcgttggtg cggatatctc ggtagtggga tacgacgata ccgaagatag
     1081 ctcatgttat atcccgccgt taaccaccat caaacaggat tttcgcctgc tggggcaaac
     1141 cagcgtggac cgcttgctgc aactctctca gggccaggcg gtgaagggca atcagctgtt
     1201 gccagtctca ctggtgaaaa gaaaaaccac cctggcgccc aatacgcaaa ccgcctctcc
     1261 ccgcgcgttg gccgattcat taatgcagct ggcacgacag gtttcccgac tggaaagcgg
     1321 gcagtgataa tccaggagga aaaaaatgtc cagattagat aaaagtaaag tgattaacag
     1381 cgcattagag ctgcttaatg aggtcggaat cgaaggttta acaacccgta aactcgccca
     1441 gaagctaggt gtagagcagc ctacattgta ttggcatgta aaaaataagc gggctttgct
     1501 cgacgcctta gccattgaga tgttagatag gcaccatact cacttttgcc ctttagaagg
     1561 ggaaagctgg caagattttt tacgtaataa cgctaaaagt tttagatgtg ctttactaag
     1621 tcatcgcgat ggagcaaaag tacatttagg tacacggcct acagaaaaac agtatgaaac
     1681 tctcgaaaat caattagcct ttttatgcca acaaggtttt tcactagaga atgcattata
     1741 tgcactcagc gctgtggggc attttacttt aggttgcgta ttggaagatc aagagcatca
     1801 agtcgctaaa gaagaaaggg aaacacctac tactgatagt atgccgccat tattacgaca
     1861 agctatcgaa ttatttgatc accaaggtgc agagccagcc ttcttattcg gccttgaatt
     1921 gatcatatgc ggattagaaa aacaacttaa atgtgaaagt gggtcctaat aattggtaac
     1981 gaatcagaca attgacggct cgagggagta gcatagggtt tgcagaatcc ctgcttcgtc
     2041 catttgacag gcacattatg catcgatgat aagctgtcaa acatgagcag atcctctacg
     2101 ccggacgcat cgtggccggc atcaccggcg ccacaggtgc ggttgctggc gcctatatcg
     2161 ccgacatcac cgatggggaa gatcgggctc gccacttcgg gctcatgagc aaatatttta
     2221 tctgaggtgc ttcctcgctc actgactcgc tgcacgaggc agacctcagc gctagcggag
     2281 tgtatactgg cttactatgt tggcactgat gagggtgtca gtgaagtgct tcatgtggca
     2341 ggagaaaaaa ggctgcaccg gtgcgtcagc agaatatgtg atacaggata tattccgctt
     2401 cctcgctcac tgactcgcta cgctcggtcg ttcgactgcg gcgagcggaa atggcttacg
     2461 aacggggcgg agatttcctg gaagatgcca ggaagatact taacagggaa gtgagagggc
     2521 cgcggcaaag ccgtttttcc ataggctccg cccccctgac aagcatcacg aaatctgacg
     2581 ctcaaatcag tggtggcgaa acccgacagg actataaaga taccaggcgt ttccccctgg
     2641 cggctccctc gtgcgctctc ctgttcctgc ctttcggttt accggtgtca ttccgctgtt
     2701 atggccgcgt ttgtctcatt ccacgcctga cactcagttc cgggtaggca gttcgctcca
     2761 agctggactg tatgcacgaa ccccccgttc agtccgaccg ctgcgcctta tccggtaact
     2821 atcgtcttga gtccaacccg gaaagacatg caaaagcacc actggcagca gccactggta
     2881 attgatttag aggagttagt cttgaagtca tgcgccggtt aaggctaaac tgaaaggaca
     2941 agttttggtg actgcgctcc tccaagccag ttacctcggt tcaaagagtt ggtagctcag
     3001 agaaccttcg aaaaaccgcc ctgcaaggcg gttttttcgt tttcagagca agagattacg
     3061 cgcagaccaa aacgatctca agaagatcat cttattaagg ggtctgacgc tcagtggaac
     3121 gaaaaatcaa tctaaagtat atatgagtaa acttggtctg acagttacct tagaaaaact
     3181 catcgagcat caaatgaaac tgcaatttat tcatatcagg attatcaata ccatattttt
     3241 gaaaaagccg tttctgtaat gaaggagaaa actcaccgag gcagttccat aggatggcaa
     3301 gatcctggta tcggtctgcg attccgactc gtccaacatc aatacaacct attaatttcc
     3361 cctcgtcaaa aataaggtta tcaagtgaga aatcaccatg agtgacgact gaatccggtg
     3421 agaatggcaa aagcttatgc atttctttcc agacttgttc aacaggccag ccattacgct
     3481 cgtcatcaaa atcactcgca tcaaccaaac cgttattcat tcgtgattgc gcctgagcCa
     3541 gacgaaatac gcgatcgctg ttaaaaggac aattacaaac aggaatcgaa tgcaaccggc
     3601 gcaggaacac tgccagcgca tcaacaatat tttcacctga atcaggatat tcttctaata
     3661 cctggaatgc tgttttcccg gggatcgcag tggtgagtaa ccatgcatca tcaggagtac
     3721 ggataaaatg cttgatggtc ggaagaggca taaattccgt cagccagttt agtctgacca
     3781 tctcatctgt aacatcattg gcaacgctac ctttgccatg tttcagaaac aactctggcg
     3841 catcgggctt cccatacaat cgatagattg tcgcacctga ttgcccgaca ttatcgcgag
     3901 cccatttata cccatataaa tcagcatcca tgttggaatt taatcgcggc ctggagcaag
     3961 acgtttcccg ttgaatatgg ctcataacac cccttgtatt actgtttatg taagcagaca
     4021 gttttattgt tcatgatgat atatttttat cttgtgcaat gtacatcaga gattttgaga
     4081 cacaaccaat tattgaaggc ctccctaacc cgccccttga gaccatgaaa gtgaaacgtg
     4141 atttcatgcg tcattttgaa cattttgtaa atcttattta ataatgtgtg cggcaattca
     4201 catttaattt atgaatgttt tcttaacatc gcggcaactc aagaaacggc aGGTTCGGAT
     4261 CTTAGCTACT AGAGAAAGAG GAGAAATACT AGATGGTTAG CAAAGGCGAG GCGGTTATCA
     4321 AGGAGTTTAT GCGTTTTAAG GTTCACATGG AGGGTAGCAT GAACGGTCAC GAGTTCGAGA
     4381 TCGAGGGTGA AGGCGAGGGT CGTCCGTACG AAGGCACCCA GACCGCGAAG CTGAAAGTGA
     4441 CCAAGGGTGG CCCGCTGCCG TTCAGCTGGG ACATCCTGAG CCCGCAGTTC ATGTATGGCA
     4501 GCCGTGCGTT TACCAAACAC CCGGCGGACA TTCCGGATTA CTATAAGCAA AGCTTCCCGG
     4561 AAGGTTTTAA ATGGGAGCGT GTTATGAACT TCGAAGATGG TGGCGCGGTG ACCGTTACCC
     4621 AGGACACCAG CCTGGAGGAT GGCACCCTGA TTTACAAGGT GAAACTGCGT GGCACCAACT
     4681 TTCCGCCGGA TGGTCCGGTT ATGCAGAAGA AAACGATGGG TTGGGAAGCG AGCACCGAGC
     4741 GTCTGTATCC GGAAGATGGC GTGCTGAAGG GTGATATCAA AATGGCGCTG CGTCTGAAGG
     4801 ACGGTGGCCG TTACCTGGCG GATTTTAAGA CCACCTATAA AGCGAAGAAA CCGGTGCAAA
     4861 TGCCGGGTGC GTACAACGTT GACCGTAAAC TGGATATTAC CAGCCACAAC GAGGATTATA
     4921 CCGTGGTTGA GCAATATGAG CGTAGCGAGG GTCGCCACAG CACCGGCGGC ATGGACGAAC
     4981 TGTATAAGTG A
//
