# Supplementary material for: The Coli Toolkit (CTK): An Extension of the Modular Yeast Toolkit for Use in E. coli
Source: ACS Synth Biol. 2026 Jan 25;15(2):462–71. doi: 10.1021/acssynbio.5c00489 (PMC12930495; doi:10.1021/acssynbio.5c00489)
Supplement: Supplementary file 2 [file sb5c00489_si_002.zip › pCTK_plasmids_-_2025-10-22/pCTK118.gb]

LOCUS       pCTK118                 2754 bp ds-DNA     circular     22-MAY-2025
DEFINITION  .
COMMENT     Sequence created by bulk assembly. Backbone 5' end ligation method:
            homology with bases gtttataagtcggtctcatacagcggcc 3' end ligation
            method: homology with bases Cagacgaaatacgcgatcgctgttaaaagg Insert 1
            5' end ligation method: homology with bases
            Cagacgaaatacgcgatcgctgttaaaagg 3' end ligation method: homology
            with bases ccgccccttgagaccatgaaagtg Insert 2 5' end ligation
            method: homology with bases ccgccccttgagaccatgaaagtg 3' end
            ligation method: homology with bases gtttataagtcggtctcatacagcggcc
FEATURES             Location/Qualifiers
     primer          351..381
                     /label="oJCM210_B0015-BB_fw"
                     /note="sequence: CCAGGCATCAAATAAAACGAAAGGCTCAGTC"
                     /ApEinfo_revcolor="#ff9ccd"
                     /ApEinfo_fwdcolor="#ff9ccd"
     terminator      351..479
                     /label="BBa_B0015 Terminator"
                     /ApEinfo_revcolor="#b1ff67"
                     /ApEinfo_fwdcolor="#b1ff67"
                     /ApEinfo_graphicformat="arrow_data {{0 1 2 0 0 -1} {} 0}width 5 offset 0"
     protein_bind    484..489
                     /label="BsaI"
                     /ApEinfo_revcolor="#b1ff67"
                     /ApEinfo_fwdcolor="#b1ff67"
                     /ApEinfo_graphicformat="arrow_data {{0 1 2 0 0 -1} {} 0}width 5 offset 0"
     protein_bind    491..494
                     /label="BsaI"
                     /ApEinfo_revcolor="#b1ff67"
                     /ApEinfo_fwdcolor="#b1ff67"
                     /ApEinfo_graphicformat="arrow_data {{0 1 2 0 0 -1} {} 0}width 5 offset 0"
     primer          491..512
                     /label="oJCM137_Kan-Ori_fw"
                     /note="sequence: gttacgaaccactagtgcactgcagtacagcggccctcactgactcg"
                     /ApEinfo_revcolor="#ff9ccd"
                     /ApEinfo_fwdcolor="#ff9ccd"
     rep_origin      complement(631..1176)
                     /label="p15A ori"
                     /ApEinfo_revcolor="#ffef86"
                     /ApEinfo_fwdcolor="#ffef86"
                     /note="direction: LEFT note: Plasmids containing the medium-copy-number p15A origin of replication can be propagated in E. coli cells that contain a second plasmid with the ColE1 origin."
     primer          complement(1240..1264)
                     /label="oJCM216_L1-backbone_rev"
                     /note="sequence: ggtaactgtcagaccaagtttactc"
                     /ApEinfo_revcolor="#84b0dc"
                     /ApEinfo_fwdcolor="#84b0dc"
     CDS             complement(1265..1633)
                     /label="KanR"
                     /ApEinfo_revcolor="#b7e6d7"
                     /ApEinfo_fwdcolor="#b7e6d7"
                     /note="product: aminoglycoside phosphotransferase transl_table: 1 gene: aph(3')-Ia note: confers resistance to kanamycin in bacteria or G418 (Geneticin®) in eukaryotes codon_start: 1 translation: MSHIQRETSCSRPRLNSNMDADLYGYKWARDNVGQSGATIYRLYGKPDAPELFLKHGKGSVANDVTDEMVRLNWLTEFMPLPTIKHFIRTPDDAWLLTTAIPGKTAFQVLEEYPDSGENIVDALAVFLRRLHSIPVCNCPFNSDRVFRLAQAQSRMNNGLVDASDFDDERNGWPVEQVWKEMHKLLPFSPDSVVTHGDFSLDNLIFDEGKLIGCIDVGRVGIADRYQDLAILWNCLGEFSPSLQKRLFQKYGIDNPDMNKLQFHLMLDEFF*"
     CDS             complement(1265..2080)
                     /label="KanR"
                     /ApEinfo_revcolor="#84b0dc"
                     /ApEinfo_fwdcolor="#84b0dc"
                     /translation="MSHIQRETSCSRPRLNSNMDADLYGYKWARDNVGQSGATIYRLYGKPDAPELFLKHGKGSVANDVTDEMVRLNWLTEFMPLPTIKHFIRTPDDAWLLTTAIPGKTAFQVLEEYPDSGENIVDALAVFLRRLHSIPVCNCPFNSDRVFRLAQAQSRMNNGLVDASDFDDERNGWPVEQVWKEMHKLLPFSPDSVVTHGDFSLDNLIFDEGKLIGCIDVGRVGIADRYQDLAILWNCLGEFSPSLQKRLFQKYGIDNPDMNKLQFHLMLDEFF*"
     primer          complement(1280..1307)
                     /label="Copy of oMaM_L2_RB"
                     /note="sequence: GAATAAATTGCAGTTTCATTTGATGCTC"
                     /ApEinfo_revcolor="#f7977a"
                     /ApEinfo_fwdcolor="#f7977a"
     misc_feature    complement(1634..1634)
                     /label="G->C"
                     /ApEinfo_revcolor="#75c6a9"
                     /ApEinfo_fwdcolor="#75c6a9"
     CDS             complement(1635..2080)
                     /label="KanR"
                     /ApEinfo_revcolor="#b7e6d7"
                     /ApEinfo_fwdcolor="#b7e6d7"
                     /note="product: aminoglycoside phosphotransferase transl_table: 1 gene: aph(3')-Ia note: confers resistance to kanamycin in bacteria or G418 (Geneticin®) in eukaryotes codon_start: 1 translation: MSHIQRETSCSRPRLNSNMDADLYGYKWARDNVGQSGATIYRLYGKPDAPELFLKHGKGSVANDVTDEMVRLNWLTEFMPLPTIKHFIRTPDDAWLLTTAIPGKTAFQVLEEYPDSGENIVDALAVFLRRLHSIPVCNCPFNSDRVFRLAQAQSRMNNGLVDASDFDDERNGWPVEQVWKEMHKLLPFSPDSVVTHGDFSLDNLIFDEGKLIGCIDVGRVGIADRYQDLAILWNCLGEFSPSLQKRLFQKYGIDNPDMNKLQFHLMLDEFF*"
     primer          2059..2078
                     /label="oJCM053_Marionette-promoter-sequencing_fw"
                     /note="sequence: tttcccgttgaatatggctc"
                     /ApEinfo_revcolor="#b1ff67"
                     /ApEinfo_fwdcolor="#b1ff67"
     primer          2085..2112
                     /label="oJCM215_L1-backbone_fw"
                     /note="sequence: ccccttgtattactgtttatgtaagcag"
                     /ApEinfo_revcolor="#ffef86"
                     /ApEinfo_fwdcolor="#ffef86"
     primer          complement(2182..2212)
                     /label="oJCM138_Kan-Ori_rev"
                     /note="sequence: aggggcgggttagggaggccttcaataattg"
                     /ApEinfo_revcolor="#ffef86"
                     /ApEinfo_fwdcolor="#ffef86"
     protein_bind    complement(2209..2212)
                     /label="BsaI"
                     /ApEinfo_revcolor="#b1ff67"
                     /ApEinfo_fwdcolor="#b1ff67"
                     /label="BsaI(1)"
                     /ApEinfo_graphicformat="arrow_data {{0 1 2 0 0 -1} {} 0}width 5 offset 0"
     protein_bind    complement(2214..2219)
                     /label="BsaI"
                     /ApEinfo_revcolor="#b1ff67"
                     /ApEinfo_fwdcolor="#b1ff67"
                     /label="BsaI(1)"
                     /ApEinfo_graphicformat="arrow_data {{0 1 2 0 0 -1} {} 0}width 5 offset 0"
     promoter        2222..2351
                     /label="BBa_J72163 GlpT Promoter"
                     /ApEinfo_revcolor="#b1ff67"
                     /ApEinfo_fwdcolor="#b1ff67"
                     /ApEinfo_graphicformat="arrow_data {{0 1 2 0 0 -1} {} 0}width 5 offset 0"
     primer          complement(2347..2387)
                     /label="oJCM211_RBS-BB_rev"
                     /note="sequence: CTAGTATTTCTCCTCTTTCTCTAGTAGCTAAGATCCGAACC"
                     /ApEinfo_revcolor="#75c6a9"
                     /ApEinfo_fwdcolor="#75c6a9"
     RBS             2352..2387
                     /label="sfGFP Ribosome Binding Site"
                     /ApEinfo_revcolor="#b1ff67"
                     /ApEinfo_fwdcolor="#b1ff67"
                     /ApEinfo_graphicformat="arrow_data {{0 1 2 0 0 -1} {} 0}width 5 offset 0"
     CDS             2388..350
                     /label="sfGFP"
                     /ApEinfo_revcolor="#34ff03"
                     /ApEinfo_fwdcolor="#34ff03"
                     /ApEinfo_graphicformat="arrow_data {{0 1 2 0 0 -1} {} 0}width 5 offset 0"
                     /translation="MRKGEELFTGVVPILVELDGDVNGHKFSVRGEGEGDATNGKLTLKFICTTGKLPVPWPTLVTTLTYGVQCFARYPDHMKQHDFFKSAMPEGYVQERTISFKDDGTYKTRAEVKFEGDTLVNRIELKGIDFKEDGNILGHKLEYNFNSHNVYITADKQKNGIKANFKIRHNVEDGSVQLADHYQQNTPIGDGPVLLPDNHYLSTQSVLSKDPNEKRDHMVLLEFVTAAGITHGMDELYK*"
ORIGIN
        1 ttgagctgaa aggcattgac tttaaagagg acggcaatat cctgggccat aagctggaat
       61 acaattttaa cagccacaat gtttacatca ccgccgataa acaaaaaaat ggcattaaag
      121 cgaattttaa aattcgccac aacgtggagg atggcagcgt gcagctggct gatcactacc
      181 agcaaaacac tccaatcggt gatggtcctg ttctgctgcc agacaatcac tatctgagca
      241 cgcaaagcgt tctgtctaaa gatccgaacg agaaacgcga tcatatggtt ctgctggagt
      301 tcgtaaccgc agcgggcatc acgcatggta tggatgaact gtacaaatga ccaggcatca
      361 aataaaacga aaggctcagt cgaaagactg ggcctttcgt tttatctgtt gtttgtcggt
      421 gaacgctctc tactagagtc acactggctc accttcgggt gggcctttct gcgtttataa
      481 gtcggtctca tacagcggcc ctcactgact cgctacgctc ggtcgttcga ctgcggcgag
      541 cggaaatggc ttacgaacgg ggcggagatt tcctggaaga tgccaggaag atacttaaca
      601 gggaagtgag agggccgcgg caaagccgtt tttccatagg ctccgccccc ctgacaagca
      661 tcacgaaatc tgacgctcaa atcagtggtg gcgaaacccg acaggactat aaagatacca
      721 ggcgtttccc cctggcggct ccctcgtgcg ctctcctgtt cctgcctttc ggtttaccgg
      781 tgtcattccg ctgttatggc cgcgtttgtc tcattccacg cctgacactc agttccgggt
      841 aggcagttcg ctccaagctg gactgtatgc acgaaccccc cgttcagtcc gaccgctgcg
      901 ccttatccgg taactatcgt cttgagtcca acccggaaag acatgcaaaa gcaccactgg
      961 cagcagccac tggtaattga tttagaggag ttagtcttga agtcatgcgc cggttaaggc
     1021 taaactgaaa ggacaagttt tggtgactgc gctcctccaa gccagttacc tcggttcaaa
     1081 gagttggtag ctcagagaac cttcgaaaaa ccgccctgca aggcggtttt ttcgttttca
     1141 gagcaagaga ttacgcgcag accaaaacga tctcaagaag atcatcttat taaggggtct
     1201 gacgctcagt ggaacgaaaa atcaatctaa agtatatatg agtaaacttg gtctgacagt
     1261 taccttagaa aaactcatcg agcatcaaat gaaactgcaa tttattcata tcaggattat
     1321 caataccata tttttgaaaa agccgtttct gtaatgaagg agaaaactca ccgaggcagt
     1381 tccataggat ggcaagatcc tggtatcggt ctgcgattcc gactcgtcca acatcaatac
     1441 aacctattaa tttcccctcg tcaaaaataa ggttatcaag tgagaaatca ccatgagtga
     1501 cgactgaatc cggtgagaat ggcaaaagct tatgcatttc tttccagact tgttcaacag
     1561 gccagccatt acgctcgtca tcaaaatcac tcgcatcaac caaaccgtta ttcattcgtg
     1621 attgcgcctg agcCagacga aatacgcgat cgctgttaaa aggacaatta caaacaggaa
     1681 tcgaatgcaa ccggcgcagg aacactgcca gcgcatcaac aatattttca cctgaatcag
     1741 gatattcttc taatacctgg aatgctgttt tcccggggat cgcagtggtg agtaaccatg
     1801 catcatcagg agtacggata aaatgcttga tggtcggaag aggcataaat tccgtcagcc
     1861 agtttagtct gaccatctca tctgtaacat cattggcaac gctacctttg ccatgtttca
     1921 gaaacaactc tggcgcatcg ggcttcccat acaatcgata gattgtcgca cctgattgcc
     1981 cgacattatc gcgagcccat ttatacccat ataaatcagc atccatgttg gaatttaatc
     2041 gcggcctgga gcaagacgtt tcccgttgaa tatggctcat aacacccctt gtattactgt
     2101 ttatgtaagc agacagtttt attgttcatg atgatatatt tttatcttgt gcaatgtaca
     2161 tcagagattt tgagacacaa ccaattattg aaggcctccc taacccgccc cttgagacca
     2221 tgaaagtgaa acgtgatttc atgcgtcatt ttgaacattt tgtaaatctt atttaataat
     2281 gtgtgcggca attcacattt aatttatgaa tgttttctta acatcgcggc aactcaagaa
     2341 acggcaggtt cggatcttag ctactagaga aagaggagaa atactagatg cgtaaaggcg
     2401 aagagctgtt cactggtgtc gtccctattc tggtggaact ggatggtgat gtcaacggtc
     2461 ataagttttc cgtgcgtggc gagggtgaag gtgacgcaac taatggtaaa ctgacgctga
     2521 agttcatctg tactactggt aaactgccgg ttccttggcc gactctggta acgacgctga
     2581 cttatggtgt tcagtgcttt gctcgttatc cggaccatat gaagcagcat gacttcttca
     2641 agtccgccat gccggaaggc tatgtgcagg aacgcacgat ttcctttaag gatgacggca
     2701 cgtacaaaac gcgtgcggaa gtgaaatttg aaggcgatac cctggtaaac cgca
//
