# Supplementary material for: The Coli Toolkit (CTK): An Extension of the Modular Yeast Toolkit for Use in E. coli
Source: ACS Synth Biol. 2026 Jan 25;15(2):462–71. doi: 10.1021/acssynbio.5c00489 (PMC12930495; doi:10.1021/acssynbio.5c00489)
Supplement: Supplementary file 2 [file sb5c00489_si_002.zip › pCTK_plasmids_-_2025-10-22/pCTK128.gb]

LOCUS       pCTK128                 5952 bp ds-DNA     circular     22-MAY-2025
DEFINITION  .
FEATURES             Location/Qualifiers
     primer          1..31
                     /label="oJCM210_B0015-BB_fw"
                     /note="sequence: CCAGGCATCAAATAAAACGAAAGGCTCAGTC"
                     /ApEinfo_revcolor="#ff9ccd"
                     /ApEinfo_fwdcolor="#ff9ccd"
     terminator      1..129
                     /label="BBa_B0015 Terminator"
                     /ApEinfo_revcolor="#b1ff67"
                     /ApEinfo_fwdcolor="#b1ff67"
                     /ApEinfo_graphicformat="arrow_data {{0 1 2 0 0 -1} {} 0}width 5 offset 0"
     terminator      123..129
                     /label="BBa_B0015 Terminator"
                     /ApEinfo_revcolor="#b1ff67"
                     /ApEinfo_fwdcolor="#b1ff67"
                     /ApEinfo_graphicformat="arrow_data {{0 1 2 0 0 -1} {} 0}width 5 offset 0"
     protein_bind    134..139
                     /label="BsaI"
                     /ApEinfo_revcolor="#b1ff67"
                     /ApEinfo_fwdcolor="#b1ff67"
                     /ApEinfo_graphicformat="arrow_data {{0 1 2 0 0 -1} {} 0}width 5 offset 0"
     protein_bind    134..139
                     /label="BsaI"
                     /ApEinfo_revcolor="#b1ff67"
                     /ApEinfo_fwdcolor="#b1ff67"
                     /ApEinfo_graphicformat="arrow_data {{0 1 2 0 0 -1} {} 0}width 5 offset 0"
     protein_bind    141..144
                     /label="BsaI"
                     /ApEinfo_revcolor="#b1ff67"
                     /ApEinfo_fwdcolor="#b1ff67"
                     /ApEinfo_graphicformat="arrow_data {{0 1 2 0 0 -1} {} 0}width 5 offset 0"
     protein_bind    141..144
                     /label="BsaI"
                     /ApEinfo_revcolor="#b1ff67"
                     /ApEinfo_fwdcolor="#b1ff67"
                     /ApEinfo_graphicformat="arrow_data {{0 1 2 0 0 -1} {} 0}width 5 offset 0"
     Promoter        168..202
                     /label="BBa_J23105"
                     /ApEinfo_revcolor="#f58a5e"
                     /ApEinfo_fwdcolor="#f58a5e"
     RBS             211..222
                     /label="RBS"
                     /ApEinfo_revcolor="#b4abac"
                     /ApEinfo_fwdcolor="#b4abac"
                     /note="note: strong bacterial ribosome binding site (Elowitz and Leibler, 2000)"
     misc_feature    229..1068
                     /label="araC*"
                     /ApEinfo_revcolor="#c7b0e3"
                     /ApEinfo_fwdcolor="#c7b0e3"
     CDS             1078..1089
                     /label="Factor Xa site"
                     /ApEinfo_revcolor="#ff9ccd"
                     /ApEinfo_fwdcolor="#ff9ccd"
                     /note="codon_start: 1 product: Factor Xa recognition and cleavage site translation: IEGR transl_table: 1"
     Promoter        1125..1206
                     /label="PLacI"
                     /ApEinfo_revcolor="#f58a5e"
                     /ApEinfo_fwdcolor="#f58a5e"
     gene            1207..2070
                     /label="lacI"
                     /ApEinfo_revcolor="#f8d3a9"
                     /ApEinfo_fwdcolor="#f8d3a9"
     CDS             1207..2289
                     /label="lacI"
                     /ApEinfo_revcolor="#993366"
                     /ApEinfo_fwdcolor="#993366"
                     /note="gene: lacI note: The lac repressor binds to the lac operator to inhibit transcription in E. coli. This inhibition can be relieved by adding lactose or isopropyl-β-D-thiogalactopyranoside (IPTG). codon_start: 1 product: lac repressor translation: MKPVTLYDVAEYAGVSYQTVSRVVNQASHVSAKTREKVEAAMAELNYIPNRVAQQLAGKQSLLIGVATSSLALHAPSQIVAAIKSRADQLGASVVVSMVERSGVEACKAAVHNLLAQRVSGLIINYPLDDQDAIAVEAACTNVPALFLDVSDQTPINSIIFSHEDGTRLGVEHLVALGHQQIALLAGPLSSVSARLRLAGWHKYLTRNQIQPIAEREGDWSAMSGFQQTMQMLNEGIVPTAMLVANDQMALGAMRAITESGLRVGADISVVGYDDTEDSSCYIPPLTTIKQDFRLLGQTSVDRLLQLSQGQAVKGNQLLPVSLVKRKTTLAPNTQTASPRALADSLMQLARQVSRLESGQ* transl_table: 1"
     gene            2308..2931
                     /label="tetR"
                     /ApEinfo_revcolor="#f8d3a9"
                     /ApEinfo_fwdcolor="#f8d3a9"
     CDS             2308..2931
                     /label="TetR"
                     /ApEinfo_revcolor="#993366"
                     /ApEinfo_fwdcolor="#993366"
                     /note="protein_id: gene: tetR from transposon Tn10 note: TetR binds to the tetracycline operator tetO to inhibit transcription. This inhibition can be relieved by adding tetracycline or doxycycline. codon_start: 1 product: tetracycline repressor TetR translation: MSRLDKSKVINSALELLNEVGIEGLTTRKLAQKLGVEQPTLYWHVKNKRALLDALAIEMLDRHHTHFCPLEGESWQDFLRNNAKSFRCALLSHRDGAKVHLGTRPTEKQYETLENQLAFLCQQGFSLENALYALSAVGHFTLGCVLEDQEHQVAKEERETPTTDSMPPLLRQAIELFDHQGAEPAFLFGLELIICGLEKQLKCESGS* transl_table: 1"
     primer          complement(3431..3452)
                     /label="oJCM237_L1-backbone2_rev"
                     /note="sequence: tggcatcttccaggaaatctcc"
                     /ApEinfo_revcolor="#c6c9d1"
                     /ApEinfo_fwdcolor="#c6c9d1"
     primer          complement(3432..3452)
                     /label="oJCM246_Insert_BbsI_rev"
                     /note="sequence: gcatGAAGACgtgcggtggcatcttccaggaaatctc"
                     /ApEinfo_revcolor="#f58a5e"
                     /ApEinfo_fwdcolor="#f58a5e"
     rep_origin      complement(3498..4042)
                     /label="p15A ori"
                     /ApEinfo_revcolor="#ffef86"
                     /ApEinfo_fwdcolor="#ffef86"
                     /note="note: Plasmids containing the medium-copy-number p15A origin of replication can be propagated in E. coli cells that contain a second plasmid with the ColE1 origin. direction: LEFT"
     primer          complement(4106..4130)
                     /label="oJCM216_L1-backbone_rev"
                     /note="sequence: ggtaactgtcagaccaagtttactc"
                     /ApEinfo_revcolor="#84b0dc"
                     /ApEinfo_fwdcolor="#84b0dc"
     CDS             complement(4131..4499)
                     /label="KanR"
                     /ApEinfo_revcolor="#b7e6d7"
                     /ApEinfo_fwdcolor="#b7e6d7"
                     /note="gene: aph(3')-Ia note: confers resistance to kanamycin in bacteria or G418 (Geneticin®) in eukaryotes codon_start: 1 product: aminoglycoside phosphotransferase translation: MSHIQRETSCSRPRLNSNMDADLYGYKWARDNVGQSGATIYRLYGKPDAPELFLKHGKGSVANDVTDEMVRLNWLTEFMPLPTIKHFIRTPDDAWLLTTAIPGKTAFQVLEEYPDSGENIVDALAVFLRRLHSIPVCNCPFNSDRVFRLAQAQSRMNNGLVDASDFDDERNGWPVEQVWKEMHKLLPFSPDSVVTHGDFSLDNLIFDEGKLIGCIDVGRVGIADRYQDLAILWNCLGEFSPSLQKRLFQKYGIDNPDMNKLQFHLMLDEFF* transl_table: 1"
     primer          complement(4146..4173)
                     /label="Copy of oMaM_L2_RB"
                     /note="sequence: GAATAAATTGCAGTTTCATTTGATGCTC"
                     /ApEinfo_revcolor="#f7977a"
                     /ApEinfo_fwdcolor="#f7977a"
     CDS             complement(4501..4946)
                     /label="KanR"
                     /ApEinfo_revcolor="#b7e6d7"
                     /ApEinfo_fwdcolor="#b7e6d7"
                     /note="product: aminoglycoside phosphotransferase transl_table: 1 gene: aph(3')-Ia note: confers resistance to kanamycin in bacteria or G418 (Geneticin®) in eukaryotes codon_start: 1 translation: MSHIQRETSCSRPRLNSNMDADLYGYKWARDNVGQSGATIYRLYGKPDAPELFLKHGKGSVANDVTDEMVRLNWLTEFMPLPTIKHFIRTPDDAWLLTTAIPGKTAFQVLEEYPDSGENIVDALAVFLRRLHSIPVCNCPFNSDRVFRLAQAQSRMNNGLVDASDFDDERNGWPVEQVWKEMHKLLPFSPDSVVTHGDFSLDNLIFDEGKLIGCIDVGRVGIADRYQDLAILWNCLGEFSPSLQKRLFQKYGIDNPDMNKLQFHLMLDEFF*"
     CDS             complement(4501..4946)
                     /ApEinfo_revcolor="#84b0dc"
                     /ApEinfo_fwdcolor="#84b0dc"
                     /translation="MSHIQRETSCSRPRLNSNMDADLYGYKWARDNVGQSGATIYRLYGKPDAPELFLKHGKGSVANDVTDEMVRLNWLTEFMPLPTIKHFIRTPDDAWLLTTAIPGKTAFQVLEEYPDSGENIVDALAVFLRRLHSIPVCNCPFNSDRVFR"
     primer          4925..4944
                     /label="oJCM053_Marionette-promoter-sequencing_fw"
                     /note="sequence: tttcccgttgaatatggctc"
                     /ApEinfo_revcolor="#b1ff67"
                     /ApEinfo_fwdcolor="#b1ff67"
     primer          4951..4976
                     /label="oJCM245_Insert_BbsI_fw"
                     /note="sequence: gcatGAAGACgtgtgcccccttgtattactgtttatgtaagc"
                     /ApEinfo_revcolor="#c6c9d1"
                     /ApEinfo_fwdcolor="#c6c9d1"
     primer          4951..4978
                     /label="oJCM215_L1-backbone_fw"
                     /note="sequence: ccccttgtattactgtttatgtaagcag"
                     /ApEinfo_revcolor="#ffef86"
                     /ApEinfo_fwdcolor="#ffef86"
     protein_bind    complement(5075..5078)
                     /label="BsaI"
                     /ApEinfo_revcolor="#b1ff67"
                     /ApEinfo_fwdcolor="#b1ff67"
                     /label="BsaI(1)"
                     /ApEinfo_graphicformat="arrow_data {{0 1 2 0 0 -1} {} 0}width 5 offset 0"
     protein_bind    complement(5080..5085)
                     /label="BsaI"
                     /ApEinfo_revcolor="#b1ff67"
                     /ApEinfo_fwdcolor="#b1ff67"
                     /label="BsaI(1)"
                     /ApEinfo_graphicformat="arrow_data {{0 1 2 0 0 -1} {} 0}width 5 offset 0"
     promoter        5088..5217
                     /label="BBa_J72163 GlpT Promoter"
                     /ApEinfo_revcolor="#b1ff67"
                     /ApEinfo_fwdcolor="#b1ff67"
                     /ApEinfo_graphicformat="arrow_data {{0 1 2 0 0 -1} {} 0}width 5 offset 0"
     primer          complement(5213..5253)
                     /label="oJCM211_RBS-BB_rev"
                     /note="sequence: CTAGTATTTCTCCTCTTTCTCTAGTAGCTAAGATCCGAACC"
                     /ApEinfo_revcolor="#75c6a9"
                     /ApEinfo_fwdcolor="#75c6a9"
     RBS             5218..5253
                     /label="sfGFP Ribosome Binding Site"
                     /ApEinfo_revcolor="#b1ff67"
                     /ApEinfo_fwdcolor="#b1ff67"
                     /ApEinfo_graphicformat="arrow_data {{0 1 2 0 0 -1} {} 0}width 5 offset 0"
     misc_feature    5254..5952
                     /label="mScarlet"
                     /ApEinfo_revcolor="#f58a5e"
                     /ApEinfo_fwdcolor="#f58a5e"
ORIGIN
        1 CCAGGCATCA AATAAAACGA AAGGCTCAGT Cgaaagactg ggcctttcgt tttatctgtt
       61 gtttgtcggt gaacgctctc tactagagtc acactggctc accttcgggt gggcctttct
      121 gcgtttataa gtcggtctca tacagcggcc ggtcaccata tatcaagttt acggctagct
      181 cagtcctagg tactatgcta gctactagag aaagaggaga aatactagat ggctgaagcg
      241 caaaatgatc ccctgctgcc gggatactcg tttaatgccc atctggtggc gggtttaacg
      301 ccgattgagg ccaacggtta tctcgatttt tttatcgacc gaccgctggg aatgaaaggt
      361 tatattctca atctcaccat tcgcggtcag ggggtggtga aaaatcaggg acgagaattt
      421 gtttgccgac cgggtgatat tttgctgttc ccgccaggag agattcatca ctacggtcgt
      481 catccggagg ctcgcgaatg gtatcaccag tgggtttact ttcgtccgcg cgcctactgg
      541 catgaatggc ttaactggcc gtcaatattt gccaatacgg ggttctttcg cccggatgaa
      601 gcgcaccagc cgcatttcag cgacctgttt gggcaaatca ttaacgccgg gcaaggggaa
      661 gggcgctatt cggagctgct ggcgataaat ctgcttgagc aattgttact gcggcgcatg
      721 gaagcgatta acgagtcgct ccatccaccg atggataatc gggtacgcga ggcttgtcag
      781 tacatcagcg atcacctggc agacagcaat tttgatatcg ccagcgtcgc acagcatgtt
      841 tgcttgtcgc cgtcgcgtct gtcacatctt ttccgccagc agttagggat tagcgtctta
      901 agctggcgcg aggaccaacg tatcagccag gcgaagctgc ttttgagcac cacccggatg
      961 cctatcgcca ccgtcggtcg caatgttggt tttgacgatc aactctattt ctcgcgggta
     1021 tttaaaaaat gcaccggggc cagcccgagc gagttccgtg ccggttaata accaattatt
     1081 gaaggccgct aacgcagcct ttttttgttt ctggtctGcc aatggcggcg cgccatcgaa
     1141 tggcgcaaaa cctttcgcgg tatggcatga tagcgcccgg aagagagtca attcagggtg
     1201 gtgaatatga aaccagtaac gttatacgat gtcgcagagt atgccggtgt ctcttatcag
     1261 accgtttccc gcgtggtgaa ccaggccagc cacgtttctg cgaaaacgcg ggaaaaagtg
     1321 gaagcggcga tggcggagct gaattacatt cccaaccgcg tggcacaaca actggcgggc
     1381 aaacagtcgt tgctgattgg cgttgccacc tccagtctgg ccctgcacgc gccgtcgcaa
     1441 attgtcgcgg cgattaaatc tcgcgccgat caactgggtg ccagcgtggt ggtgtcgatg
     1501 gtagaacgaa gcggcgtcga agcctgtaaa gcggcggtgc acaatcttct cgcgcaacgc
     1561 gtcagtgggc tgatcattaa ctatccgctg gatgaccagg atgccattgc tgtggaagct
     1621 gcctgcacta atgttccggc gttatttctt gatgtctctg accagacacc catcaacagt
     1681 attattttct cccatgagga cggtacgcga ctgggcgtgg agcatctggt cgcattgggt
     1741 caccagcaaa tcgcgctgtt agcgggccca ttaagttctg tctcggcgcg tctgcgtctg
     1801 gctggctggc ataaatatct cactcgcaat caaattcagc cgatagcgga acgggaaggc
     1861 gactggagtg ccatgtccgg ttttcaacaa accatgcaaa tgctgaatga gggcatcgtt
     1921 cccactgcga tgctggttgc caacgatcag atggcgctgg gcgcaatgcg cgccattacc
     1981 gagtccgggc tgcgcgttgg tgcggatatc tcggtagtgg gatacgacga taccgaagat
     2041 agctcatgtt atatcccgcc gttaaccacc atcaaacagg attttcgcct gctggggcaa
     2101 accagcgtgg accgcttgct gcaactctct cagggccagg cggtgaaggg caatcagctg
     2161 ttgccagtct cactggtgaa aagaaaaacc accctggcgc ccaatacgca aaccgcctct
     2221 ccccgcgcgt tggccgattc attaatgcag ctggcacgac aggtttcccg actggaaagc
     2281 gggcagtgat aatccaggag gaaaaaaatg tccagattag ataaaagtaa agtgattaac
     2341 agcgcattag agctgcttaa tgaggtcgga atcgaaggtt taacaacccg taaactcgcc
     2401 cagaagctag gtgtagagca gcctacattg tattggcatg taaaaaataa gcgggctttg
     2461 ctcgacgcct tagccattga gatgttagat aggcaccata ctcacttttg ccctttagaa
     2521 ggggaaagct ggcaagattt tttacgtaat aacgctaaaa gttttagatg tgctttacta
     2581 agtcatcgcg atggagcaaa agtacattta ggtacacggc ctacagaaaa acagtatgaa
     2641 actctcgaaa atcaattagc ctttttatgc caacaaggtt tttcactaga gaatgcatta
     2701 tatgcactca gcgctgtggg gcattttact ttaggttgcg tattggaaga tcaagagcat
     2761 caagtcgcta aagaagaaag ggaaacacct actactgata gtatgccgcc attattacga
     2821 caagctatcg aattatttga tcaccaaggt gcagagccag ccttcttatt cggccttgaa
     2881 ttgatcatat gcggattaga aaaacaactt aaatgtgaaa gtgggtccta ataattggta
     2941 acgaatcaga caattgacgg ctcgagggag tagcataggg tttgcagaat ccctgcttcg
     3001 tccatttgac aggcacatta tgcatcgatg ataagctgtc aaacatgagc agatcctcta
     3061 cgccggacgc atcgtggccg gcatcaccgg cgccacaggt gcggttgctg gcgcctatat
     3121 cgccgacatc accgatgggg aagatcgggc tcgccacttc gggctcatga gcaaatattt
     3181 tatctgaggt gcttcctcgc tcactgactc gctgcacgag gcagacctca gcgctagcgg
     3241 agtgtatact ggcttactat gttggcactg atgagggtgt cagtgaagtg cttcatgtgg
     3301 caggagaaaa aaggctgcac cggtgcgtca gcagaatatg tgatacagga tatattccgc
     3361 ttcctcgctc actgactcgc tacgctcggt cgttcgactg cggcgagcgg aaatggctta
     3421 cgaacggggc ggagatttcc tggaagatgc caggaagata cttaacaggg aagtgagagg
     3481 gccgcggcaa agccgttttt ccataggctc cgcccccctg acaagcatca cgaaatctga
     3541 cgctcaaatc agtggtggcg aaacccgaca ggactataaa gataccaggc gtttcccctg
     3601 gcggctccct cgtgcgctct cctgttcctg cctttcggtt taccggtgtc attccgctgt
     3661 tatggccgcg tttgtctcat tccacgcctg acactcagtt ccgggtaggc agttcgctcc
     3721 aagctggact gtatgcacga accccccgtt cagtccgacc gctgcgcctt atccggtaac
     3781 tatcgtcttg agtccaaccc ggaaagacat gcaaaagcac cactggcagc agccactggt
     3841 aattgattta gaggagttag tcttgaagtc atgcgccggt taaggctaaa ctgaaaggac
     3901 aagttttggt gactgcgctc ctccaagcca gttacctcgg ttcaaagagt tggtagctca
     3961 gagaaccttc gaaaaaccgc cctgcaaggc ggttttttcg ttttcagagc aagagattac
     4021 gcgcagacca aaacgatctc aagaagatca tcttattaag gggtctgacg ctcagtggaa
     4081 cgaaaaatca atctaaagta tatatgagta aacttggtct gacagttacc ttagaaaaac
     4141 tcatcgagca tcaaatgaaa ctgcaattta ttcatatcag gattatcaat accatatttt
     4201 tgaaaaagcc gtttctgtaa tgaaggagaa aactcaccga ggcagttcca taggatggca
     4261 agatcctggt atcggtctgc gattccgact cgtccaacat caatacaacc tattaatttc
     4321 ccctcgtcaa aaataaggtt atcaagtgag aaatcaccat gagtgacgac tgaatccggt
     4381 gagaatggca aaagcttatg catttctttc cagacttgtt caacaggcca gccattacgc
     4441 tcgtcatcaa aatcactcgc atcaaccaaa ccgttattca ttcgtgattg cgcctgagcC
     4501 agacgaaata cgcgatcgct gttaaaagga caattacaaa caggaatcga atgcaaccgg
     4561 cgcaggaaca ctgccagcgc atcaacaata ttttcacctg aatcaggata ttcttctaat
     4621 acctggaatg ctgttttccc ggggatcgca gtggtgagta accatgcatc atcaggagta
     4681 cggataaaat gcttgatggt cggaagaggc ataaattccg tcagccagtt tagtctgacc
     4741 atctcatctg taacatcatt ggcaacgcta cctttgccat gtttcagaaa caactctggc
     4801 gcatcgggct tcccatacaa tcgatagatt gtcgcacctg attgcccgac attatcgcga
     4861 gcccatttat acccatataa atcagcatcc atgttggaat ttaatcgcgg cctggagcaa
     4921 gacgtttccc gttgaatatg gctcataaca ccccttgtat tactgtttat gtaagcagac
     4981 agttttattg ttcatgatga tatattttta tcttgtgcaa tgtacatcag agattttgag
     5041 acacaaccaa ttattgaagg cctccctaac ccgccccttg agaccatgaa agtgaaacgt
     5101 gatttcatgc gtcattttga acattttgta aatcttattt aataatgtgt gcggcaattc
     5161 acatttaatt tatgaatgtt ttcttaacat cgcggcaact caagaaacgg caGGTTCGGA
     5221 TCTTAGCTAC TAGAGAAAGA GGAGAAATAC TAGATGGTTA GCAAAGGCGA GGCGGTTATC
     5281 AAGGAGTTTA TGCGTTTTAA GGTTCACATG GAGGGTAGCA TGAACGGTCA CGAGTTCGAG
     5341 ATCGAGGGTG AAGGCGAGGG TCGTCCGTAC GAAGGCACCC AGACCGCGAA GCTGAAAGTG
     5401 ACCAAGGGTG GCCCGCTGCC GTTCAGCTGG GACATCCTGA GCCCGCAGTT CATGTATGGC
     5461 AGCCGTGCGT TTACCAAACA CCCGGCGGAC ATTCCGGATT ACTATAAGCA AAGCTTCCCG
     5521 GAAGGTTTTA AATGGGAGCG TGTTATGAAC TTCGAAGATG GTGGCGCGGT GACCGTTACC
     5581 CAGGACACCA GCCTGGAGGA TGGCACCCTG ATTTACAAGG TGAAACTGCG TGGCACCAAC
     5641 TTTCCGCCGG ATGGTCCGGT TATGCAGAAG AAAACGATGG GTTGGGAAGC GAGCACCGAG
     5701 CGTCTGTATC CGGAAGATGG CGTGCTGAAG GGTGATATCA AAATGGCGCT GCGTCTGAAG
     5761 GACGGTGGCC GTTACCTGGC GGATTTTAAG ACCACCTATA AAGCGAAGAA ACCGGTGCAA
     5821 ATGCCGGGTG CGTACAACGT TGACCGTAAA CTGGATATTA CCAGCCACAA CGAGGATTAT
     5881 ACCGTGGTTG AGCAATATGA GCGTAGCGAG GGTCGCCACA GCACCGGCGG CATGGACGAA
     5941 CTGTATAAGT GA
//
