# Supplementary material for: The Coli Toolkit (CTK): An Extension of the Modular Yeast Toolkit for Use in E. coli
Source: ACS Synth Biol. 2026 Jan 25;15(2):462–71. doi: 10.1021/acssynbio.5c00489 (PMC12930495; doi:10.1021/acssynbio.5c00489)
Supplement: Supplementary file 2 [file sb5c00489_si_002.zip › pCTK_plasmids_-_2025-10-22/pCTK129.gb]

LOCUS       pCTK129                 4265 bp ds-DNA     circular     22-MAY-2025
DEFINITION  .
FEATURES             Location/Qualifiers
     misc_feature    1..21
                     /label="BBa_B0015 Terminator"
                     /ApEinfo_revcolor="#f58a5e"
                     /ApEinfo_fwdcolor="#f58a5e"
     terminator      1..129
                     /label="BBa_B0015 Terminator"
                     /ApEinfo_revcolor="#b1ff67"
                     /ApEinfo_fwdcolor="#b1ff67"
                     /ApEinfo_graphicformat="arrow_data {{0 1 2 0 0 -1} {} 0}width 5 offset 0"
     protein_bind    134..139
                     /label="BsaI"
                     /ApEinfo_revcolor="#b1ff67"
                     /ApEinfo_fwdcolor="#b1ff67"
                     /ApEinfo_graphicformat="arrow_data {{0 1 2 0 0 -1} {} 0}width 5 offset 0"
     protein_bind    141..144
                     /label="BsaI"
                     /ApEinfo_revcolor="#b1ff67"
                     /ApEinfo_fwdcolor="#b1ff67"
                     /ApEinfo_graphicformat="arrow_data {{0 1 2 0 0 -1} {} 0}width 5 offset 0"
     terminator      191..285
                     /label="lambda t0 terminator"
                     /ApEinfo_revcolor="#c6c9d1"
                     /ApEinfo_fwdcolor="#c6c9d1"
                     /note="gene: note: transcription terminator from phage lambda"
     rep_origin      777..999
                     /label="pSC101 ori"
                     /ApEinfo_revcolor="#ffef86"
                     /ApEinfo_fwdcolor="#ffef86"
                     /note="note: low-copy replication origin that requires the Rep101 protein"
     CDS             1047..1997
                     /label="Rep101"
                     /ApEinfo_revcolor="#993366"
                     /ApEinfo_fwdcolor="#993366"
                     /note="codon_start: 1 translation: MSELVVFKANELAISRYDLTEHETKLILCCVALLNPTIENPTRKERTVSFTYNQYAQMMNISRENAYGVLAKATRELMTRTVEIRNPLVKGFEIFQWTNYAKFSSEKLELVFSEEILPYLFQLKKFIKYNLEHVKSFENKYSMRIYEWLLKELTQKKTHKANIEISLDEFKFMLMLENNYHEFKRLNQWVLKPISKDLNTYSNMKLVVDKRGRPTDTLIFQVELDRQMDLVTELENNQIKMNGDKIPTTITSDSYLRNGLRKTLHDALTAKIQLTSFEAKFLSDMQSKHDLNGSFSWLTQKQRTTLENILAKYGRI* product: RepA protein needed for replication with the pSC101 origin gene: rep101 transl_table: 1"
     CDS             2468..3259
                     /label="SmR"
                     /ApEinfo_revcolor="#b7e6d7"
                     /ApEinfo_fwdcolor="#b7e6d7"
                     /note="codon_start: 1 translation: MREAVIAEVSTQLSEVVGVIERHLEPTLLAVHLYGSAVDGGLKPHSDIDLLVTVTVRLDETTRRALINDLLETSASPGESEILRAVEVTIVVHDDIIPWRYPAKRELQFGEWQRNDILAGIFEPATIDIDLAILLTKAREHSVALVGPAAEELFDPVPEQDLFEALNETLTLWNSPPDWAGDERNVVLTLSRIWYSAVTGKIAPKDVAADWAMERLPAQYQPVILEARQAYLGQEEDRLASRADQLEEFVHYVKGEITKVVGK* product: aminoglycoside adenylyltransferase (Murphy, 1985) gene: aadA note: confers resistance to spectinomycin and streptomycin transl_table: 1"
     primer          3170..3187
                     /label="oMaM_Spec_RB"
                     /note="sequence: GAAGAAGATCGCTTGGCC"
                     /ApEinfo_revcolor="#c7b0e3"
                     /ApEinfo_fwdcolor="#c7b0e3"
     protein_bind    complement(3388..3391)
                     /label="BsaI"
                     /ApEinfo_revcolor="#b1ff67"
                     /ApEinfo_fwdcolor="#b1ff67"
                     /label="BsaI(1)"
                     /ApEinfo_graphicformat="arrow_data {{0 1 2 0 0 -1} {} 0}width 5 offset 0"
     protein_bind    complement(3393..3398)
                     /label="BsaI"
                     /ApEinfo_revcolor="#b1ff67"
                     /ApEinfo_fwdcolor="#b1ff67"
                     /label="BsaI(1)"
                     /ApEinfo_graphicformat="arrow_data {{0 1 2 0 0 -1} {} 0}width 5 offset 0"
     promoter        3401..3530
                     /label="BBa_J72163 GlpT Promoter"
                     /ApEinfo_revcolor="#b1ff67"
                     /ApEinfo_fwdcolor="#b1ff67"
                     /ApEinfo_graphicformat="arrow_data {{0 1 2 0 0 -1} {} 0}width 5 offset 0"
     RBS             3531..3566
                     /label="sfGFP Ribosome Binding Site"
                     /ApEinfo_revcolor="#b1ff67"
                     /ApEinfo_fwdcolor="#b1ff67"
                     /ApEinfo_graphicformat="arrow_data {{0 1 2 0 0 -1} {} 0}width 5 offset 0"
     misc_feature    3546..3566
                     /label="RBS"
                     /ApEinfo_revcolor="#f58a5e"
                     /ApEinfo_fwdcolor="#f58a5e"
     misc_feature    3567..4265
                     /label="mScarlet"
                     /ApEinfo_revcolor="#f58a5e"
                     /ApEinfo_fwdcolor="#f58a5e"
ORIGIN
        1 CCAGGCATCA AATAAAACGA AAGGCTCAGT Cgaaagactg ggcctttcgt tttatctgtt
       61 gtttgtcggt gaacgctctc tactagagtc acactggctc accttcgggt gggcctttct
      121 gcgtttataa gtcggtctca tacagcggcc aaccgtaaaa actgtcagac caagtttacg
      181 agctcgcttg gactcctgtt gatagatcca gtaatgacct cagaactcca tctggatttg
      241 ttcagaacgc tcggttgccg ccgggcgttt tttattggtg agaatccaag cactagggac
      301 agtaagacgg gtaagcctgt tgatgatacc gctgccttac tgggtgcatt agccagtctg
      361 aatgacctgt cacgggataa tccgaagtgg tcagactgga aaatcagagg gcaggaactg
      421 ctgaacagca aaaagtcaga tagcaccaca tagcagaccc gccataaaac gccctgagaa
      481 gcccgtgacg ggcttttctt gtattatggg tagtttcctt gcatgaatcc ataaaaggcg
      541 cctgtagtgc catttacccc cattcactgc cagagccgtg agcgcagcga actgaatgtc
      601 acgaaaaaga cagcgactca ggtgcctgat ggtcggagac aaaaggaata ttcagcgatt
      661 tgcccgagct tgcgagggtg ctacttaagc ctttagggtt ttaaggtctg ttttgtagag
      721 gagcaaacag cgtttgcgac atccttttgt aatactgcgg aactgactaa agtagtgagt
      781 tatacacagg gctgggatct attcttttta tcttttttta ttctttcttt attctataaa
      841 ttataaccac ttgaatataa acaaaaaaaa cacacaaagg tctagcggaa tttacagagg
      901 gtctagcaga atttacaagt tttccagcaa aggtctagca gaatttacag atacccacaa
      961 ctcaaaggaa aaggacatgt aattatcatt gactagccca tctcaattgg tatagtgatt
     1021 aaaatcacct agaccaattg agatgtatgt ctgaattagt tgttttcaaa gcaaatgaac
     1081 tagcgattag tcgctatgac ttaacggagc atgaaaccaa gctaatttta tgctgtgtgg
     1141 cactactcaa ccccacgatt gaaaacccta caaggaaaga acggacggta tcgttcactt
     1201 ataaccaata cgctcagatg atgaacatca gtagggaaaa tgcttatggt gtattagcta
     1261 aagcaaccag agagctgatg acgagaactg tggaaatcag gaatcctttg gttaaaggct
     1321 ttgagatttt ccagtggaca aactatgcca agttctcaag cgaaaaatta gaattagttt
     1381 ttagtgaaga gatattgcct tatcttttcc agttaaaaaa attcataaaa tataatctgg
     1441 aacatgttaa gtcttttgaa aacaaatact ctatgaggat ttatgagtgg ttattaaaag
     1501 aactaacaca aaagaaaact cacaaggcaa atatagagat tagccttgat gaatttaagt
     1561 tcatgttaat gcttgaaaat aactaccatg agtttaaaag gcttaaccaa tgggttttga
     1621 aaccaataag taaagattta aacacttaca gcaatatgaa attggtggtt gataagcgag
     1681 gccgcccgac tgatacgttg attttccaag ttgaactaga tagacaaatg gatctcgtaa
     1741 ccgaacttga gaacaaccag ataaaaatga atggtgacaa aataccaaca accattacat
     1801 cagattccta cctacgtaac ggactaagaa aaacactaca cgatgcttta actgcaaaaa
     1861 ttcagctcac cagttttgag gcaaaatttt tgagtgacat gcaaagtaag catgatctca
     1921 atggttcgtt ctcatggctc acgcaaaaac aacgaaccac actagagaac atactggcta
     1981 aatacggaag gatctgaggt tcttatggct cttgtatcta tcagtgaagc atcaagacta
     2041 acaaacaaaa gtagaacaac tgttcaccgt tagatatcaa agggaaaact gtccatatgc
     2101 acagatgaaa acggtgtaaa aaagatagat acatcagagc ttttacgagt ttttggtgca
     2161 tttaaagctg ttcaccatga acagatcgac aatgtaacga ttatcaaaaa ggatcttcac
     2221 ctagatcctt ttaaattaaa aatgaagctt cgttgtgtct caaaatctct gatgttacat
     2281 tgcacaagat aaaaatatat catcatgaac aataaaactg tctgcttaca taaacagtaa
     2341 tacaaggggt gtttactaga ggttgatcgg gcacgtaaga ggttccaact ttcaccataa
     2401 tgaaataaga tcactaccgg gcgtattttt tgagttatcg agattttcag gagctaagga
     2461 agctaaaatg agggaagcgg tgatcgccga agtatcgact caactatcag aggtagttgg
     2521 cgtcatcgag cgccatctcg aaccgacgtt gctggccgta catttgtacg gctccgcagt
     2581 ggatggcggc ctgaagccac acagtgatat tgatttgctg gttacggtga ccgtaaggct
     2641 tgatgaaaca acgcggcgag ctttgatcaa cgaccttttg gaaacttcgg cttcccctgg
     2701 agagagcgag attctccgcg ctgtagaagt caccattgtt gtgcacgacg acatcattcc
     2761 gtggcgttat ccagctaagc gcgaactgca atttggagaa tggcagcgca atgacattct
     2821 tgcaggtatc ttcgagccag ccacgatcga cattgatctg gctatcttgc tgacaaaagc
     2881 aagagaacat agcgttgcct tggtaggtcc agcggcggag gaactctttg atccggttcc
     2941 tgaacaggat ctatttgagg cgctaaatga aaccttaacg ctatggaact cgccgcccga
     3001 ctgggctggc gatgagcgaa atgtagtgct tacgttgtcc cgcatttggt acagcgcagt
     3061 aaccggcaaa atcgcgccga aggatgtcgc tgccgactgg gcaatggagc gcctgccggc
     3121 ccagtatcag cccgtcatac ttgaagctag acaggcttat cttggacaag aagaagatcg
     3181 cttggcctcg cgcgcagatc agttggaaga atttgtccac tacgtgaaag gcgagatcac
     3241 caaggtagtc ggcaaataat actagctccg gcaaaaaaac gggcaaggtg tcaccaccct
     3301 gccctttttc tttaaaaccg aaaagattac ttcgcgtttg ccacctgacg tctaagaact
     3361 cggtaccaaa ccaattattg aagccgcccc ttgagaccat gaaagtgaaa cgtgatttca
     3421 tgcgtcattt tgaacatttt gtaaatctta tttaataatg tgtgcggcaa ttcacattta
     3481 atttatgaat gttttcttaa catcgcggca actcaagaaa cggcaGGTTC GGATCTTAGC
     3541 TACTAGAGAA AGAGGAGAAA TACTAGATGG TTAGCAAAGG CGAGGCGGTT ATCAAGGAGT
     3601 TTATGCGTTT TAAGGTTCAC ATGGAGGGTA GCATGAACGG TCACGAGTTC GAGATCGAGG
     3661 GTGAAGGCGA GGGTCGTCCG TACGAAGGCA CCCAGACCGC GAAGCTGAAA GTGACCAAGG
     3721 GTGGCCCGCT GCCGTTCAGC TGGGACATCC TGAGCCCGCA GTTCATGTAT GGCAGCCGTG
     3781 CGTTTACCAA ACACCCGGCG GACATTCCGG ATTACTATAA GCAAAGCTTC CCGGAAGGTT
     3841 TTAAATGGGA GCGTGTTATG AACTTCGAAG ATGGTGGCGC GGTGACCGTT ACCCAGGACA
     3901 CCAGCCTGGA GGATGGCACC CTGATTTACA AGGTGAAACT GCGTGGCACC AACTTTCCGC
     3961 CGGATGGTCC GGTTATGCAG AAGAAAACGA TGGGTTGGGA AGCGAGCACC GAGCGTCTGT
     4021 ATCCGGAAGA TGGCGTGCTG AAGGGTGATA TCAAAATGGC GCTGCGTCTG AAGGACGGTG
     4081 GCCGTTACCT GGCGGATTTT AAGACCACCT ATAAAGCGAA GAAACCGGTG CAAATGCCGG
     4141 GTGCGTACAA CGTTGACCGT AAACTGGATA TTACCAGCCA CAACGAGGAT TATACCGTGG
     4201 TTGAGCAATA TGAGCGTAGC GAGGGTCGCC ACAGCACCGG CGGCATGGAC GAACTGTATA
     4261 AGTGA
//
