# Supplementary material for: The Coli Toolkit (CTK): An Extension of the Modular Yeast Toolkit for Use in E. coli
Source: ACS Synth Biol. 2026 Jan 25;15(2):462–71. doi: 10.1021/acssynbio.5c00489 (PMC12930495; doi:10.1021/acssynbio.5c00489)
Supplement: Supplementary file 2 [file sb5c00489_si_002.zip › pCTK_plasmids_-_2025-10-22/pCTK119.gb]

LOCUS       pCTK119                 5009 bp ds-DNA     circular     22-MAY-2025
DEFINITION  .
COMMENT     Sequence created by bulk assembly. Backbone 5' end ligation method:
            homology with bases gtttataagtcggtctcatacagcggcc 3' end ligation
            method: homology with bases Cagacgaaatacgcgatcgctgttaaaagg Insert 1
            5' end ligation method: homology with bases
            Cagacgaaatacgcgatcgctgttaaaagg 3' end ligation method: homology
            with bases ccgccccttgagaccatgaaagtg Insert 2 5' end ligation
            method: homology with bases ccgccccttgagaccatgaaagtg 3' end
            ligation method: homology with bases gtttataagtcggtctcatacagcggcc
FEATURES             Location/Qualifiers
     rep_origin      complement(394..939)
                     /label="p15A ori"
                     /ApEinfo_revcolor="#ffef86"
                     /ApEinfo_fwdcolor="#ffef86"
                     /note="direction: LEFT note: Plasmids containing the medium-copy-number p15A origin of replication can be propagated in E. coli cells that contain a second plasmid with the ColE1 origin."
     primer          complement(1003..1027)
                     /label="oJCM216_L1-backbone_rev"
                     /note="sequence: ggtaactgtcagaccaagtttactc"
                     /ApEinfo_revcolor="#84b0dc"
                     /ApEinfo_fwdcolor="#84b0dc"
     CDS             complement(1028..1396)
                     /label="KanR"
                     /ApEinfo_revcolor="#b7e6d7"
                     /ApEinfo_fwdcolor="#b7e6d7"
                     /note="product: aminoglycoside phosphotransferase transl_table: 1 gene: aph(3')-Ia note: confers resistance to kanamycin in bacteria or G418 (Geneticin®) in eukaryotes codon_start: 1 translation: MSHIQRETSCSRPRLNSNMDADLYGYKWARDNVGQSGATIYRLYGKPDAPELFLKHGKGSVANDVTDEMVRLNWLTEFMPLPTIKHFIRTPDDAWLLTTAIPGKTAFQVLEEYPDSGENIVDALAVFLRRLHSIPVCNCPFNSDRVFRLAQAQSRMNNGLVDASDFDDERNGWPVEQVWKEMHKLLPFSPDSVVTHGDFSLDNLIFDEGKLIGCIDVGRVGIADRYQDLAILWNCLGEFSPSLQKRLFQKYGIDNPDMNKLQFHLMLDEFF*"
     CDS             complement(1028..1396)
                     /ApEinfo_revcolor="#84b0dc"
                     /ApEinfo_fwdcolor="#84b0dc"
                     /translation="AQAQSRMNNGLVDASDFDDERNGWPVEQVWKEMHKLLPFSPDSVVTHGDFSLDNLIFDEGKLIGCIDVGRVGIADRYQDLAILWNCLGEFSPSLQKRLFQKYGIDNPDMNKLQFHLMLDEFF*"
     misc_feature    complement(1397..1397)
                     /label="G-> mutation"
                     /ApEinfo_revcolor="#b7e6d7"
                     /ApEinfo_fwdcolor="#b7e6d7"
     CDS             complement(1398..1843)
                     /label="KanR"
                     /ApEinfo_revcolor="#b7e6d7"
                     /ApEinfo_fwdcolor="#b7e6d7"
                     /note="product: aminoglycoside phosphotransferase transl_table: 1 gene: aph(3')-Ia note: confers resistance to kanamycin in bacteria or G418 (Geneticin®) in eukaryotes codon_start: 1 translation: MSHIQRETSCSRPRLNSNMDADLYGYKWARDNVGQSGATIYRLYGKPDAPELFLKHGKGSVANDVTDEMVRLNWLTEFMPLPTIKHFIRTPDDAWLLTTAIPGKTAFQVLEEYPDSGENIVDALAVFLRRLHSIPVCNCPFNSDRVFRLAQAQSRMNNGLVDASDFDDERNGWPVEQVWKEMHKLLPFSPDSVVTHGDFSLDNLIFDEGKLIGCIDVGRVGIADRYQDLAILWNCLGEFSPSLQKRLFQKYGIDNPDMNKLQFHLMLDEFF*"
     CDS             complement(1398..1843)
                     /ApEinfo_revcolor="#84b0dc"
                     /ApEinfo_fwdcolor="#84b0dc"
                     /translation="MSHIQRETSCSRPRLNSNMDADLYGYKWARDNVGQSGATIYRLYGKPDAPELFLKHGKGSVANDVTDEMVRLNWLTEFMPLPTIKHFIRTPDDAWLLTTAIPGKTAFQVLEEYPDSGENIVDALAVFLRRLHSIPVCNCPFNSDRVFR"
     primer          1822..1841
                     /label="oJCM053_Marionette-promoter-sequencing_fw"
                     /note="sequence: tttcccgttgaatatggctc"
                     /ApEinfo_revcolor="#b1ff67"
                     /ApEinfo_fwdcolor="#b1ff67"
     primer          1848..1875
                     /label="oJCM215_L1-backbone_fw"
                     /note="sequence: ccccttgtattactgtttatgtaagcag"
                     /ApEinfo_revcolor="#ffef86"
                     /ApEinfo_fwdcolor="#ffef86"
     protein_bind    complement(1972..1975)
                     /label="BsaI"
                     /ApEinfo_revcolor="#b1ff67"
                     /ApEinfo_fwdcolor="#b1ff67"
                     /label="BsaI(1)"
                     /ApEinfo_graphicformat="arrow_data {{0 1 2 0 0 -1} {} 0}width 5 offset 0"
     protein_bind    complement(1977..1982)
                     /label="BsaI"
                     /ApEinfo_revcolor="#b1ff67"
                     /ApEinfo_fwdcolor="#b1ff67"
                     /label="BsaI(1)"
                     /ApEinfo_graphicformat="arrow_data {{0 1 2 0 0 -1} {} 0}width 5 offset 0"
     promoter        1985..2114
                     /label="BBa_J72163 GlpT Promoter"
                     /ApEinfo_revcolor="#b1ff67"
                     /ApEinfo_fwdcolor="#b1ff67"
                     /ApEinfo_graphicformat="arrow_data {{0 1 2 0 0 -1} {} 0}width 5 offset 0"
     primer          complement(2110..2150)
                     /label="oJCM211_RBS-BB_rev"
                     /note="sequence: CTAGTATTTCTCCTCTTTCTCTAGTAGCTAAGATCCGAACC"
                     /ApEinfo_revcolor="#75c6a9"
                     /ApEinfo_fwdcolor="#75c6a9"
     RBS             2115..2150
                     /label="sfGFP Ribosome Binding Site"
                     /ApEinfo_revcolor="#b1ff67"
                     /ApEinfo_fwdcolor="#b1ff67"
                     /ApEinfo_graphicformat="arrow_data {{0 1 2 0 0 -1} {} 0}width 5 offset 0"
     CDS             2151..2867
                     /label="sfGFP"
                     /ApEinfo_revcolor="#34ff03"
                     /ApEinfo_fwdcolor="#34ff03"
                     /ApEinfo_graphicformat="arrow_data {{0 1 2 0 0 -1} {} 0}width 5 offset 0"
                     /translation="MRKGEELFTGVVPILVELDGDVNGHKFSVRGEGEGDATNGKLTLKFICTTGKLPVPWPTLVTTLTYGVQCFARYPDHMKQHDFFKSAMPEGYVQERTISFKDDGTYKTRAEVKFEGDTLVNRIELKGIDFKEDGNILGHKLEYNFNSHNVYITADKQKNGIKANFKIRHNVEDGSVQLADHYQQNTPIGDGPVLLPDNHYLSTQSVLSKDPNEKRDHMVLLEFVTAAGITHGMDELYK*"
     primer          complement(2204..2227)
                     /label="oJCM107_sfGFP-sequencing_rev"
                     /note="sequence: ttatgaccgttgacatcaccatcc"
                     /ApEinfo_revcolor="#84b0dc"
                     /ApEinfo_fwdcolor="#84b0dc"
     primer          2804..2825
                     /label="oJCM108_sfGFP-sequencing_fw"
                     /note="sequence: ggttctgctggagttcgtaacc"
                     /ApEinfo_revcolor="#f58a5e"
                     /ApEinfo_fwdcolor="#f58a5e"
     primer          2868..2898
                     /label="oJCM210_B0015-BB_fw"
                     /note="sequence: CCAGGCATCAAATAAAACGAAAGGCTCAGTC"
                     /ApEinfo_revcolor="#ff9ccd"
                     /ApEinfo_fwdcolor="#ff9ccd"
     terminator      2868..2996
                     /label="BBa_B0015 Terminator"
                     /ApEinfo_revcolor="#b1ff67"
                     /ApEinfo_fwdcolor="#b1ff67"
                     /ApEinfo_graphicformat="arrow_data {{0 1 2 0 0 -1} {} 0}width 5 offset 0"
     protein_bind    3001..3006
                     /label="BsaI"
                     /ApEinfo_revcolor="#b1ff67"
                     /ApEinfo_fwdcolor="#b1ff67"
                     /ApEinfo_graphicformat="arrow_data {{0 1 2 0 0 -1} {} 0}width 5 offset 0"
     protein_bind    3008..3011
                     /label="BsaI"
                     /ApEinfo_revcolor="#b1ff67"
                     /ApEinfo_fwdcolor="#b1ff67"
                     /ApEinfo_graphicformat="arrow_data {{0 1 2 0 0 -1} {} 0}width 5 offset 0"
     terminator      3018..3025
                     /label="L3S2P21"
                     /ApEinfo_revcolor="#ffef86"
                     /ApEinfo_fwdcolor="#ffef86"
     misc_feature    3018..3025
                     /label="L3S2P21"
                     /ApEinfo_revcolor="#d6b295"
                     /ApEinfo_fwdcolor="#d6b295"
     Promoter        3030..3111
                     /label="PLacI"
                     /ApEinfo_revcolor="#f58a5e"
                     /ApEinfo_fwdcolor="#f58a5e"
     gene            3112..3975
                     /label="lacI"
                     /ApEinfo_revcolor="#f8d3a9"
                     /ApEinfo_fwdcolor="#f8d3a9"
     CDS             3112..4194
                     /label="lacI"
                     /ApEinfo_revcolor="#993366"
                     /ApEinfo_fwdcolor="#993366"
                     /note="product: lac repressor transl_table: 1 gene: lacI note: The lac repressor binds to the lac operator to inhibit transcription in E. coli. This inhibition can be relieved by adding lactose or isopropyl-β-D-thiogalactopyranoside (IPTG). codon_start: 1 translation: MKPVTLYDVAEYAGVSYQTVSRVVNQASHVSAKTREKVEAAMAELNYIPNRVAQQLAGKQSLLIGVATSSLALHAPSQIVAAIKSRADQLGASVVVSMVERSGVEACKAAVHNLLAQRVSGLIINYPLDDQDAIAVEAACTNVPALFLDVSDQTPINSIIFSHEDGTRLGVEHLVALGHQQIALLAGPLSSVSARLRLAGWHKYLTRNQIQPIAEREGDWSAMSGFQQTMQMLNEGIVPTAMLVANDQMALGAMRAITESGLRVGADISVVGYDDTEDSSCYIPPLTTIKQDFRLLGQTSVDRLLQLSQGQAVKGNQLLPVSLVKRKTTLAPNTQTASPRALADSLMQLARQVSRLESGQ*"
     gene            4213..4836
                     /label="tetR"
                     /ApEinfo_revcolor="#f8d3a9"
                     /ApEinfo_fwdcolor="#f8d3a9"
     CDS             4213..4836
                     /label="TetR"
                     /ApEinfo_revcolor="#993366"
                     /ApEinfo_fwdcolor="#993366"
                     /note="product: tetracycline repressor TetR transl_table: 1 protein_id: gene: tetR from transposon Tn10 note: TetR binds to the tetracycline operator tetO to inhibit transcription. This inhibition can be relieved by adding tetracycline or doxycycline. codon_start: 1 translation: MSRLDKSKVINSALELLNEVGIEGLTTRKLAQKLGVEQPTLYWHVKNKRALLDALAIEMLDRHHTHFCPLEGESWQDFLRNNAKSFRCALLSHRDGAKVHLGTRPTEKQYETLENQLAFLCQQGFSLENALYALSAVGHFTLGCVLEDQEHQVAKEERETPTTDSMPPLLRQAIELFDHQGAEPAFLFGLELIICGLEKQLKCESGS*"
ORIGIN
        1 ttgctggcgc ctatatcgcc gacatcaccg atggggaaga tcgggctcgc cacttcgggc
       61 tcatgagcaa atattttatc tgaggtgctt cctcgctcac tgactcgctg cacgaggcag
      121 acctcagcgc tagcggagtg tatactggct tactatgttg gcactgatga gggtgtcagt
      181 gaagtgcttc atgtggcagg agaaaaaagg ctgcaccggt gcgtcagcag aatatgtgat
      241 acaggatata ttccgcttcc tcgctcactg actcgctacg ctcggtcgtt cgactgcggc
      301 gagcggaaat ggcttacgaa cggggcggag atttcctgga agatgccagg aagatactta
      361 acagggaagt gagagggccg cggcaaagcc gtttttccat aggctccgcc cccctgacaa
      421 gcatcacgaa atctgacgct caaatcagtg gtggcgaaac ccgacaggac tataaagata
      481 ccaggcgttt ccccctggcg gctccctcgt gcgctctcct gttcctgcct ttcggtttac
      541 cggtgtcatt ccgctgttat ggccgcgttt gtctcattcc acgcctgaca ctcagttccg
      601 ggtaggcagt tcgctccaag ctggactgta tgcacgaacc ccccgttcag tccgaccgct
      661 gcgccttatc cggtaactat cgtcttgagt ccaacccgga aagacatgca aaagcaccac
      721 tggcagcagc cactggtaat tgatttagag gagttagtct tgaagtcatg cgccggttaa
      781 ggctaaactg aaaggacaag ttttggtgac tgcgctcctc caagccagtt acctcggttc
      841 aaagagttgg tagctcagag aaccttcgaa aaaccgccct gcaaggcggt tttttcgttt
      901 tcagagcaag agattacgcg cagaccaaaa cgatctcaag aagatcatct tattaagggg
      961 tctgacgctc agtggaacga aaaatcaatc taaagtatat atgagtaaac ttggtctgac
     1021 agttacctta gaaaaactca tcgagcatca aatgaaactg caatttattc atatcaggat
     1081 tatcaatacc atatttttga aaaagccgtt tctgtaatga aggagaaaac tcaccgaggc
     1141 agttccatag gatggcaaga tcctggtatc ggtctgcgat tccgactcgt ccaacatcaa
     1201 tacaacctat taatttcccc tcgtcaaaaa taaggttatc aagtgagaaa tcaccatgag
     1261 tgacgactga atccggtgag aatggcaaaa gcttatgcat ttctttccag acttgttcaa
     1321 caggccagcc attacgctcg tcatcaaaat cactcgcatc aaccaaaccg ttattcattc
     1381 gtgattgcgc ctgagcCaga cgaaatacgc gatcgctgtt aaaaggacaa ttacaaacag
     1441 gaatcgaatg caaccggcgc aggaacactg ccagcgcatc aacaatattt tcacctgaat
     1501 caggatattc ttctaatacc tggaatgctg ttttcccggg gatcgcagtg gtgagtaacc
     1561 atgcatcatc aggagtacgg ataaaatgct tgatggtcgg aagaggcata aattccgtca
     1621 gccagtttag tctgaccatc tcatctgtaa catcattggc aacgctacct ttgccatgtt
     1681 tcagaaacaa ctctggcgca tcgggcttcc catacaatcg atagattgtc gcacctgatt
     1741 gcccgacatt atcgcgagcc catttatacc catataaatc agcatccatg ttggaattta
     1801 atcgcggcct ggagcaagac gtttcccgtt gaatatggct cataacaccc cttgtattac
     1861 tgtttatgta agcagacagt tttattgttc atgatgatat atttttatct tgtgcaatgt
     1921 acatcagaga ttttgagaca caaccaatta ttgaaggcct ccctaacccg ccccttgaga
     1981 ccatgaaagt gaaacgtgat ttcatgcgtc attttgaaca ttttgtaaat cttatttaat
     2041 aatgtgtgcg gcaattcaca tttaatttat gaatgttttc ttaacatcgc ggcaactcaa
     2101 gaaacggcag gttcggatct tagctactag agaaagagga gaaatactag atgcgtaaag
     2161 gcgaagagct gttcactggt gtcgtcccta ttctggtgga actggatggt gatgtcaacg
     2221 gtcataagtt ttccgtgcgt ggcgagggtg aaggtgacgc aactaatggt aaactgacgc
     2281 tgaagttcat ctgtactact ggtaaactgc cggttccttg gccgactctg gtaacgacgc
     2341 tgacttatgg tgttcagtgc tttgctcgtt atccggacca tatgaagcag catgacttct
     2401 tcaagtccgc catgccggaa ggctatgtgc aggaacgcac gatttccttt aaggatgacg
     2461 gcacgtacaa aacgcgtgcg gaagtgaaat ttgaaggcga taccctggta aaccgcattg
     2521 agctgaaagg cattgacttt aaagaggacg gcaatatcct gggccataag ctggaataca
     2581 attttaacag ccacaatgtt tacatcaccg ccgataaaca aaaaaatggc attaaagcga
     2641 attttaaaat tcgccacaac gtggaggatg gcagcgtgca gctggctgat cactaccagc
     2701 aaaacactcc aatcggtgat ggtcctgttc tgctgccaga caatcactat ctgagcacgc
     2761 aaagcgttct gtctaaagat ccgaacgaga aacgcgatca tatggttctg ctggagttcg
     2821 taaccgcagc gggcatcacg catggtatgg atgaactgta caaatgacca ggcatcaaat
     2881 aaaacgaaag gctcagtcga aagactgggc ctttcgtttt atctgttgtt tgtcggtgaa
     2941 cgctctctac tagagtcaca ctggctcacc ttcgggtggg cctttctgcg tttataagtc
     3001 ggtctcatac agcggccttt ggtccaatgg cggcgcgcca tcgaatggcg caaaaccttt
     3061 cgcggtatgg catgatagcg cccggaagag agtcaattca gggtggtgaa tatgaaacca
     3121 gtaacgttat acgatgtcgc agagtatgcc ggtgtctctt atcagaccgt ttcccgcgtg
     3181 gtgaaccagg ccagccacgt ttctgcgaaa acgcgggaaa aagtggaagc ggcgatggcg
     3241 gagctgaatt acattcccaa ccgcgtggca caacaactgg cgggcaaaca gtcgttgctg
     3301 attggcgttg ccacctccag tctggccctg cacgcgccgt cgcaaattgt cgcggcgatt
     3361 aaatctcgcg ccgatcaact gggtgccagc gtggtggtgt cgatggtaga acgaagcggc
     3421 gtcgaagcct gtaaagcggc ggtgcacaat cttctcgcgc aacgcgtcag tgggctgatc
     3481 attaactatc cgctggatga ccaggatgcc attgctgtgg aagctgcctg cactaatgtt
     3541 ccggcgttat ttcttgatgt ctctgaccag acacccatca acagtattat tttctcccat
     3601 gaggacggta cgcgactggg cgtggagcat ctggtcgcat tgggtcacca gcaaatcgcg
     3661 ctgttagcgg gcccattaag ttctgtctcg gcgcgtctgc gtctggctgg ctggcataaa
     3721 tatctcactc gcaatcaaat tcagccgata gcggaacggg aaggcgactg gagtgccatg
     3781 tccggttttc aacaaaccat gcaaatgctg aatgagggca tcgttcccac tgcgatgctg
     3841 gttgccaacg atcagatggc gctgggcgca atgcgcgcca ttaccgagtc cgggctgcgc
     3901 gttggtgcgg atatctcggt agtgggatac gacgataccg aagatagctc atgttatatc
     3961 ccgccgttaa ccaccatcaa acaggatttt cgcctgctgg ggcaaaccag cgtggaccgc
     4021 ttgctgcaac tctctcaggg ccaggcggtg aagggcaatc agctgttgcc agtctcactg
     4081 gtgaaaagaa aaaccaccct ggcgcccaat acgcaaaccg cctctccccg cgcgttggcc
     4141 gattcattaa tgcagctggc acgacaggtt tcccgactgg aaagcgggca gtgataatcc
     4201 aggaggaaaa aaatgtccag attagataaa agtaaagtga ttaacagcgc attagagctg
     4261 cttaatgagg tcggaatcga aggtttaaca acccgtaaac tcgcccagaa gctaggtgta
     4321 gagcagccta cattgtattg gcatgtaaaa aataagcggg ctttgctcga cgccttagcc
     4381 attgagatgt tagataggca ccatactcac ttttgccctt tagaagggga aagctggcaa
     4441 gattttttac gtaataacgc taaaagtttt agatgtgctt tactaagtca tcgcgatgga
     4501 gcaaaagtac atttaggtac acggcctaca gaaaaacagt atgaaactct cgaaaatcaa
     4561 ttagcctttt tatgccaaca aggtttttca ctagagaatg cattatatgc actcagcgct
     4621 gtggggcatt ttactttagg ttgcgtattg gaagatcaag agcatcaagt cgctaaagaa
     4681 gaaagggaaa cacctactac tgatagtatg ccgccattat tacgacaagc tatcgaatta
     4741 tttgatcacc aaggtgcaga gccagccttc ttattcggcc ttgaattgat catatgcgga
     4801 ttagaaaaac aacttaaatg tgaaagtggg tcctaataat tggtaacgaa tcagacaatt
     4861 gacggctcga gggagtagca tagggtttgc agaatccctg cttcgtccat ttgacaggca
     4921 cattatgcat cgatgataag ctgtcaaaca tgagcagatc ctctacgccg gacgcatcgt
     4981 ggccggcatc accggcgcca caggtgcgg
//
