# Supplementary material for: The Coli Toolkit (CTK): An Extension of the Modular Yeast Toolkit for Use in E. coli
Source: ACS Synth Biol. 2026 Jan 25;15(2):462–71. doi: 10.1021/acssynbio.5c00489 (PMC12930495; doi:10.1021/acssynbio.5c00489)
Supplement: Supplementary file 2 [file sb5c00489_si_002.zip › pCTK_plasmids_-_2025-10-22/pCTK008.gb]

LOCUS       pCTK008                 1729 bp ds-DNA     circular     22-MAY-2025
DEFINITION  .
COMMENT     Sequence created by bulk assembly. Backbone 5' end ligation method:
            enzyme with enzyme BsmBI 3' end ligation method: enzyme with enzyme
            BsmBI Insert 5' end ligation method: enzyme with enzyme BsmBI 3'
            end ligation method: enzyme with enzyme BsmBI
FEATURES             Location/Qualifiers
     promoter        complement(1..105)
                     /label="CamR Promoter"
                     /ApEinfo_revcolor="#84b0dc"
                     /ApEinfo_fwdcolor="#84b0dc"
                     /note="ApEinfo_revcolor: #66CCFF ApEinfo_graphicformat: arrow_data {{0 1 2 0 0 -1} {} 0}width 5 offset 0"
     rep_origin      complement(106..869)
                     /label="ColE1"
                     /ApEinfo_revcolor="#7f7f7f"
                     /ApEinfo_fwdcolor="#7f7f7f"
                     /note="ApEinfo_revcolor: #7F7F7F ApEinfo_graphicformat: arrow_data {{0 1 2 0 0 -1} {} 0}width 5 offset 0"
     protein_bind    complement(872..875)
                     /label="BsmBI"
                     /ApEinfo_revcolor="#b1ff67"
                     /ApEinfo_fwdcolor="#b1ff67"
                     /note="label: BsmBI(1) ApEinfo_revcolor: #E72E00 ApEinfo_graphicformat: arrow_data {{0 1 2 0 0 -1} {} 0}width 5 offset 0"
     misc_feature    872..884
                     /label="Type 2 entry overhang"
                     /ApEinfo_revcolor="#ffef86"
                     /ApEinfo_fwdcolor="#ffef86"
     misc_feature    885..947
                     /label="PLitR"
                     /ApEinfo_revcolor="#faac61"
                     /ApEinfo_fwdcolor="#faac61"
     misc_feature    948..958
                     /label="Type 2b entry overhang"
                     /ApEinfo_revcolor="#b1ff67"
                     /ApEinfo_fwdcolor="#b1ff67"
     protein_bind    955..958
                     /label="BsmBI"
                     /ApEinfo_revcolor="#b1ff67"
                     /ApEinfo_fwdcolor="#b1ff67"
                     /note="ApEinfo_revcolor: #E72E00 ApEinfo_graphicformat: arrow_data {{0 1 2 0 0 -1} {} 0}width 5 offset 0"
     misc_feature    complement(961..1069)
                     /label="CamR Terminator"
                     /ApEinfo_revcolor="#84b0dc"
                     /ApEinfo_fwdcolor="#84b0dc"
                     /note="ApEinfo_revcolor: #66ccff ApEinfo_graphicformat: arrow_data {{0 1 2 0 0 -1} {} 0}width 5 offset 0"
     CDS             complement(1070..1729)
                     /label="CamR"
                     /ApEinfo_revcolor="#0000ff"
                     /ApEinfo_fwdcolor="#0000ff"
                     /note="ApEinfo_revcolor: #0000FF ApEinfo_graphicformat: arrow_data {{0 1 2 0 0 -1} {} 0}width 5 offset 0"
     CDS             complement(1070..1729)
                     /ApEinfo_revcolor="#84b0dc"
                     /ApEinfo_fwdcolor="#84b0dc"
                     /translation="MEKKITGYTTVDISQWHRKEHFEAFQSVAQCTYNQTVQLDITAFLKTVKKNKHKFYPAFIHILARLMNAHPEFRMAMKDGELVIWDSVHPCYTVFHEQTETFSSLWSEYHDDFRQFLHIYSQDVACYGENLAYFPKGFIENMFFVSANPWVSFTSFDLNVANMDNFFAPVFTMGKYYTQGDKVLMPLAIQVHHAVCDGFHVGRMLNELQQYCDEWQGGA*"
ORIGIN
        1 tttagcttcc ttagctcctg aaaatctcga taactcaaaa aatacgcccg gtagtgatct
       61 tatttcatta tggtgaaagt tggaacctct tacgtgcccg atcaatcatg accaaaatcc
      121 cttaacgtga gttttcgttc cactgagcgt cagaccccgt agaaaagatc aaaggatctt
      181 cttgagatcc tttttttctg cgcgtaatct gctgcttgca aacaaaaaaa ccaccgctac
      241 cagcggtggt ttgtttgccg gatcaagagc taccaactct ttttccgaag gtaactggct
      301 tcagcagagc gcagatacca aatactgttc ttctagtgta gccgtagtta ggccaccact
      361 tcaagaactc tgtagcaccg cctacatacc tcgctctgct aatcctgtta ccagtggctg
      421 ctgccagtgg cgataagtcg tgtcttaccg ggttggactc aagacgatag ttaccggata
      481 aggcgcagcg gtcgggctga acggggggtt cgtgcacaca gcccagcttg gagcgaacga
      541 cctacaccga actgagatac ctacagcgtg agctatgaga aagcgccacg cttcccgaag
      601 ggagaaaggc ggacaggtat ccggtaagcg gcagggtcgg aacaggagag cgcacgaggg
      661 agcttccagg gggaaacgcc tggtatcttt atagtcctgt cgggtttcgc cacctctgac
      721 ttgagcgtcg atttttgtga tgctcgtcag gggggcggag cctatggaaa aacgccagca
      781 acgcggcctt tttacggttc ctggcctttt gctggccttt tgctcacatg ttctttcctg
      841 cgttatcccc tgattctgtg gataaccgta gtcggtctca AACGcgagcg tagagcttag
      901 attcgttacc aattgacaaa tttataaatt gtcagtacag tcctagcCTG Atgagaccag
      961 accaataaaa aacgcccggc ggcaaccgag cgttctgaac aaatccagat ggagttctga
     1021 ggtcattact ggatctatca acaggagtcc aagcgagctc gatatcaaat tacgccccgc
     1081 cctgccactc atcgcagtac tgttgtaatt cattaagcat tctgccgaca tggaagccat
     1141 cacaaacggc atgatgaacc tgaatcgcca gcggcatcag caccttgtcg ccttgcgtat
     1201 aatatttgcc catggtgaaa acgggggcga agaagttgtc catattggcc acgtttaaat
     1261 caaaactggt gaaactcacc cagggattgg ctgaaacgaa aaacatattc tcaataaacc
     1321 ctttagggaa ataggccagg ttttcaccgt aacacgccac atcttgcgaa tatatgtgta
     1381 gaaactgccg gaaatcgtcg tggtattcac tccagagcga tgaaaacgtt tcagtttgct
     1441 catggaaaac ggtgtaacaa gggtgaacac tatcccatat caccagctca ccgtctttca
     1501 ttgccatacg aaattccgga tgagcattca tcaggcgggc aagaatgtga ataaaggccg
     1561 gataaaactt gtgcttattt ttctttacgg tctttaaaaa ggccgtaata tccagctgaa
     1621 cggtctggtt ataggtacat tgagcaactg actgaaatgc ctcaaaatgt tctttacgat
     1681 gccattggga tatatcaacg gtggtatatc cagtgatttt tttctccat
//
