# Supplementary material for: The Coli Toolkit (CTK): An Extension of the Modular Yeast Toolkit for Use in E. coli
Source: ACS Synth Biol. 2026 Jan 25;15(2):462–71. doi: 10.1021/acssynbio.5c00489 (PMC12930495; doi:10.1021/acssynbio.5c00489)
Supplement: Supplementary file 2 [file sb5c00489_si_002.zip › pCTK_plasmids_-_2025-10-22/pCTK120.gb]

LOCUS       pCTK120                 5970 bp ds-DNA     circular     22-MAY-2025
DEFINITION  .
COMMENT     Sequence created by bulk assembly. Backbone 5' end ligation method:
            homology with bases gtttataagtcggtctcatacagcggcc 3' end ligation
            method: homology with bases ttttgtttctggtctGccaatggcggcgcgc Insert
            1 5' end ligation method: homology with bases
            ttttgtttctggtctGccaatggcggcgcgc 3' end ligation method: homology
            with bases Cagacgaaatacgcgatcgctgttaaaagg Insert 2 5' end ligation
            method: homology with bases Cagacgaaatacgcgatcgctgttaaaagg 3' end
            ligation method: homology with bases ccgccccttgagaccatgaaagtg
            Insert 3 5' end ligation method: homology with bases
            ccgccccttgagaccatgaaagtg 3' end ligation method: homology with
            bases gtttataagtcggtctcatacagcggcc
FEATURES             Location/Qualifiers
     primer          complement(788..808)
                     /label="oJCM246_Insert_BbsI_rev"
                     /note="sequence: gcatGAAGACgtgcggtggcatcttccaggaaatctc"
                     /ApEinfo_revcolor="#f58a5e"
                     /ApEinfo_fwdcolor="#f58a5e"
     rep_origin      complement(854..1398)
                     /label="p15A ori"
                     /ApEinfo_revcolor="#ffef86"
                     /ApEinfo_fwdcolor="#ffef86"
                     /note="note: Plasmids containing the medium-copy-number p15A origin of replication can be propagated in E. coli cells that contain a second plasmid with the ColE1 origin. direction: LEFT"
     primer          complement(1462..1486)
                     /label="oJCM216_L1-backbone_rev"
                     /note="sequence: ggtaactgtcagaccaagtttactc"
                     /ApEinfo_revcolor="#84b0dc"
                     /ApEinfo_fwdcolor="#84b0dc"
     CDS             complement(1487..1855)
                     /label="KanR"
                     /ApEinfo_revcolor="#b7e6d7"
                     /ApEinfo_fwdcolor="#b7e6d7"
                     /note="gene: aph(3')-Ia note: confers resistance to kanamycin in bacteria or G418 (Geneticin®) in eukaryotes codon_start: 1 product: aminoglycoside phosphotransferase translation: MSHIQRETSCSRPRLNSNMDADLYGYKWARDNVGQSGATIYRLYGKPDAPELFLKHGKGSVANDVTDEMVRLNWLTEFMPLPTIKHFIRTPDDAWLLTTAIPGKTAFQVLEEYPDSGENIVDALAVFLRRLHSIPVCNCPFNSDRVFRLAQAQSRMNNGLVDASDFDDERNGWPVEQVWKEMHKLLPFSPDSVVTHGDFSLDNLIFDEGKLIGCIDVGRVGIADRYQDLAILWNCLGEFSPSLQKRLFQKYGIDNPDMNKLQFHLMLDEFF* transl_table: 1"
     primer          complement(1502..1529)
                     /label="Copy of oMaM_L2_RB"
                     /note="sequence: GAATAAATTGCAGTTTCATTTGATGCTC"
                     /ApEinfo_revcolor="#f7977a"
                     /ApEinfo_fwdcolor="#f7977a"
     CDS             complement(1857..2302)
                     /label="KanR"
                     /ApEinfo_revcolor="#b7e6d7"
                     /ApEinfo_fwdcolor="#b7e6d7"
                     /note="product: aminoglycoside phosphotransferase transl_table: 1 gene: aph(3')-Ia note: confers resistance to kanamycin in bacteria or G418 (Geneticin®) in eukaryotes codon_start: 1 translation: MSHIQRETSCSRPRLNSNMDADLYGYKWARDNVGQSGATIYRLYGKPDAPELFLKHGKGSVANDVTDEMVRLNWLTEFMPLPTIKHFIRTPDDAWLLTTAIPGKTAFQVLEEYPDSGENIVDALAVFLRRLHSIPVCNCPFNSDRVFRLAQAQSRMNNGLVDASDFDDERNGWPVEQVWKEMHKLLPFSPDSVVTHGDFSLDNLIFDEGKLIGCIDVGRVGIADRYQDLAILWNCLGEFSPSLQKRLFQKYGIDNPDMNKLQFHLMLDEFF*"
     CDS             complement(1857..2302)
                     /ApEinfo_revcolor="#84b0dc"
                     /ApEinfo_fwdcolor="#84b0dc"
                     /translation="MSHIQRETSCSRPRLNSNMDADLYGYKWARDNVGQSGATIYRLYGKPDAPELFLKHGKGSVANDVTDEMVRLNWLTEFMPLPTIKHFIRTPDDAWLLTTAIPGKTAFQVLEEYPDSGENIVDALAVFLRRLHSIPVCNCPFNSDRVFR"
     primer          2281..2300
                     /label="oJCM053_Marionette-promoter-sequencing_fw"
                     /note="sequence: tttcccgttgaatatggctc"
                     /ApEinfo_revcolor="#b1ff67"
                     /ApEinfo_fwdcolor="#b1ff67"
     primer          2307..2332
                     /label="oJCM245_Insert_BbsI_fw"
                     /note="sequence: gcatGAAGACgtgtgcccccttgtattactgtttatgtaagc"
                     /ApEinfo_revcolor="#c6c9d1"
                     /ApEinfo_fwdcolor="#c6c9d1"
     primer          2307..2334
                     /label="oJCM215_L1-backbone_fw"
                     /note="sequence: ccccttgtattactgtttatgtaagcag"
                     /ApEinfo_revcolor="#ffef86"
                     /ApEinfo_fwdcolor="#ffef86"
     protein_bind    complement(2431..2434)
                     /label="BsaI"
                     /ApEinfo_revcolor="#b1ff67"
                     /ApEinfo_fwdcolor="#b1ff67"
                     /label="BsaI(1)"
                     /ApEinfo_graphicformat="arrow_data {{0 1 2 0 0 -1} {} 0}width 5 offset 0"
     protein_bind    complement(2436..2441)
                     /label="BsaI"
                     /ApEinfo_revcolor="#b1ff67"
                     /ApEinfo_fwdcolor="#b1ff67"
                     /label="BsaI(1)"
                     /ApEinfo_graphicformat="arrow_data {{0 1 2 0 0 -1} {} 0}width 5 offset 0"
     promoter        2444..2573
                     /label="BBa_J72163 GlpT Promoter"
                     /ApEinfo_revcolor="#b1ff67"
                     /ApEinfo_fwdcolor="#b1ff67"
                     /ApEinfo_graphicformat="arrow_data {{0 1 2 0 0 -1} {} 0}width 5 offset 0"
     primer          complement(2569..2609)
                     /label="oJCM211_RBS-BB_rev"
                     /note="sequence: CTAGTATTTCTCCTCTTTCTCTAGTAGCTAAGATCCGAACC"
                     /ApEinfo_revcolor="#75c6a9"
                     /ApEinfo_fwdcolor="#75c6a9"
     RBS             2574..2609
                     /label="sfGFP Ribosome Binding Site"
                     /ApEinfo_revcolor="#b1ff67"
                     /ApEinfo_fwdcolor="#b1ff67"
                     /ApEinfo_graphicformat="arrow_data {{0 1 2 0 0 -1} {} 0}width 5 offset 0"
     CDS             2610..3326
                     /label="sfGFP"
                     /ApEinfo_revcolor="#34ff03"
                     /ApEinfo_fwdcolor="#34ff03"
                     /ApEinfo_graphicformat="arrow_data {{0 1 2 0 0 -1} {} 0}width 5 offset 0"
                     /translation="MRKGEELFTGVVPILVELDGDVNGHKFSVRGEGEGDATNGKLTLKFICTTGKLPVPWPTLVTTLTYGVQCFARYPDHMKQHDFFKSAMPEGYVQERTISFKDDGTYKTRAEVKFEGDTLVNRIELKGIDFKEDGNILGHKLEYNFNSHNVYITADKQKNGIKANFKIRHNVEDGSVQLADHYQQNTPIGDGPVLLPDNHYLSTQSVLSKDPNEKRDHMVLLEFVTAAGITHGMDELYK*"
     primer          complement(2663..2686)
                     /label="oJCM107_sfGFP-sequencing_rev"
                     /note="sequence: ttatgaccgttgacatcaccatcc"
                     /ApEinfo_revcolor="#84b0dc"
                     /ApEinfo_fwdcolor="#84b0dc"
     primer          3263..3284
                     /label="oJCM108_sfGFP-sequencing_fw"
                     /note="sequence: ggttctgctggagttcgtaacc"
                     /ApEinfo_revcolor="#f58a5e"
                     /ApEinfo_fwdcolor="#f58a5e"
     primer          3327..3357
                     /label="oJCM210_B0015-BB_fw"
                     /note="sequence: CCAGGCATCAAATAAAACGAAAGGCTCAGTC"
                     /ApEinfo_revcolor="#ff9ccd"
                     /ApEinfo_fwdcolor="#ff9ccd"
     terminator      3327..3455
                     /label="BBa_B0015 Terminator"
                     /ApEinfo_revcolor="#b1ff67"
                     /ApEinfo_fwdcolor="#b1ff67"
                     /ApEinfo_graphicformat="arrow_data {{0 1 2 0 0 -1} {} 0}width 5 offset 0"
     terminator      3449..3455
                     /label="BBa_B0015 Terminator"
                     /ApEinfo_revcolor="#b1ff67"
                     /ApEinfo_fwdcolor="#b1ff67"
                     /ApEinfo_graphicformat="arrow_data {{0 1 2 0 0 -1} {} 0}width 5 offset 0"
     protein_bind    3460..3465
                     /label="BsaI"
                     /ApEinfo_revcolor="#b1ff67"
                     /ApEinfo_fwdcolor="#b1ff67"
                     /ApEinfo_graphicformat="arrow_data {{0 1 2 0 0 -1} {} 0}width 5 offset 0"
     protein_bind    3460..3465
                     /label="BsaI"
                     /ApEinfo_revcolor="#b1ff67"
                     /ApEinfo_fwdcolor="#b1ff67"
                     /ApEinfo_graphicformat="arrow_data {{0 1 2 0 0 -1} {} 0}width 5 offset 0"
     protein_bind    3467..3470
                     /label="BsaI"
                     /ApEinfo_revcolor="#b1ff67"
                     /ApEinfo_fwdcolor="#b1ff67"
                     /ApEinfo_graphicformat="arrow_data {{0 1 2 0 0 -1} {} 0}width 5 offset 0"
     protein_bind    3467..3470
                     /label="BsaI"
                     /ApEinfo_revcolor="#b1ff67"
                     /ApEinfo_fwdcolor="#b1ff67"
                     /ApEinfo_graphicformat="arrow_data {{0 1 2 0 0 -1} {} 0}width 5 offset 0"
     Promoter        3494..3528
                     /label="BBa_J23105"
                     /ApEinfo_revcolor="#f58a5e"
                     /ApEinfo_fwdcolor="#f58a5e"
     RBS             3537..3548
                     /label="RBS"
                     /ApEinfo_revcolor="#b4abac"
                     /ApEinfo_fwdcolor="#b4abac"
                     /note="note: strong bacterial ribosome binding site (Elowitz and Leibler, 2000)"
     misc_feature    3555..4394
                     /label="araC*"
                     /ApEinfo_revcolor="#c7b0e3"
                     /ApEinfo_fwdcolor="#c7b0e3"
     CDS             4404..4415
                     /label="Factor Xa site"
                     /ApEinfo_revcolor="#ff9ccd"
                     /ApEinfo_fwdcolor="#ff9ccd"
                     /note="codon_start: 1 product: Factor Xa recognition and cleavage site translation: IEGR transl_table: 1"
     Promoter        4451..4532
                     /label="PLacI"
                     /ApEinfo_revcolor="#f58a5e"
                     /ApEinfo_fwdcolor="#f58a5e"
     gene            4533..5396
                     /label="lacI"
                     /ApEinfo_revcolor="#f8d3a9"
                     /ApEinfo_fwdcolor="#f8d3a9"
     CDS             4533..5615
                     /label="lacI"
                     /ApEinfo_revcolor="#993366"
                     /ApEinfo_fwdcolor="#993366"
                     /note="gene: lacI note: The lac repressor binds to the lac operator to inhibit transcription in E. coli. This inhibition can be relieved by adding lactose or isopropyl-β-D-thiogalactopyranoside (IPTG). codon_start: 1 product: lac repressor translation: MKPVTLYDVAEYAGVSYQTVSRVVNQASHVSAKTREKVEAAMAELNYIPNRVAQQLAGKQSLLIGVATSSLALHAPSQIVAAIKSRADQLGASVVVSMVERSGVEACKAAVHNLLAQRVSGLIINYPLDDQDAIAVEAACTNVPALFLDVSDQTPINSIIFSHEDGTRLGVEHLVALGHQQIALLAGPLSSVSARLRLAGWHKYLTRNQIQPIAEREGDWSAMSGFQQTMQMLNEGIVPTAMLVANDQMALGAMRAITESGLRVGADISVVGYDDTEDSSCYIPPLTTIKQDFRLLGQTSVDRLLQLSQGQAVKGNQLLPVSLVKRKTTLAPNTQTASPRALADSLMQLARQVSRLESGQ* transl_table: 1"
     gene            5634..287
                     /label="tetR"
                     /ApEinfo_revcolor="#f8d3a9"
                     /ApEinfo_fwdcolor="#f8d3a9"
     CDS             5634..287
                     /label="TetR"
                     /ApEinfo_revcolor="#993366"
                     /ApEinfo_fwdcolor="#993366"
                     /note="protein_id: gene: tetR from transposon Tn10 note: TetR binds to the tetracycline operator tetO to inhibit transcription. This inhibition can be relieved by adding tetracycline or doxycycline. codon_start: 1 product: tetracycline repressor TetR translation: MSRLDKSKVINSALELLNEVGIEGLTTRKLAQKLGVEQPTLYWHVKNKRALLDALAIEMLDRHHTHFCPLEGESWQDFLRNNAKSFRCALLSHRDGAKVHLGTRPTEKQYETLENQLAFLCQQGFSLENALYALSAVGHFTLGCVLEDQEHQVAKEERETPTTDSMPPLLRQAIELFDHQGAEPAFLFGLELIICGLEKQLKCESGS* transl_table: 1"
ORIGIN
        1 tcgaaaatca attagccttt ttatgccaac aaggtttttc actagagaat gcattatatg
       61 cactcagcgc tgtggggcat tttactttag gttgcgtatt ggaagatcaa gagcatcaag
      121 tcgctaaaga agaaagggaa acacctacta ctgatagtat gccgccatta ttacgacaag
      181 ctatcgaatt atttgatcac caaggtgcag agccagcctt cttattcggc cttgaattga
      241 tcatatgcgg attagaaaaa caacttaaat gtgaaagtgg gtcctaataa ttggtaacga
      301 atcagacaat tgacggctcg agggagtagc atagggtttg cagaatccct gcttcgtcca
      361 tttgacaggc acattatgca tcgatgataa gctgtcaaac atgagcagat cctctacgcc
      421 ggacgcatcg tggccggcat caccggcgcc acaggtgcgg ttgctggcgc ctatatcgcc
      481 gacatcaccg atggggaaga tcgggctcgc cacttcgggc tcatgagcaa atattttatc
      541 tgaggtgctt cctcgctcac tgactcgctg cacgaggcag acctcagcgc tagcggagtg
      601 tatactggct tactatgttg gcactgatga gggtgtcagt gaagtgcttc atgtggcagg
      661 agaaaaaagg ctgcaccggt gcgtcagcag aatatgtgat acaggatata ttccgcttcc
      721 tcgctcactg actcgctacg ctcggtcgtt cgactgcggc gagcggaaat ggcttacgaa
      781 cggggcggag atttcctgga agatgccagg aagatactta acagggaagt gagagggccg
      841 cggcaaagcc gtttttccat aggctccgcc cccctgacaa gcatcacgaa atctgacgct
      901 caaatcagtg gtggcgaaac ccgacaggac tataaagata ccaggcgttt cccctggcgg
      961 ctccctcgtg cgctctcctg ttcctgcctt tcggtttacc ggtgtcattc cgctgttatg
     1021 gccgcgtttg tctcattcca cgcctgacac tcagttccgg gtaggcagtt cgctccaagc
     1081 tggactgtat gcacgaaccc cccgttcagt ccgaccgctg cgccttatcc ggtaactatc
     1141 gtcttgagtc caacccggaa agacatgcaa aagcaccact ggcagcagcc actggtaatt
     1201 gatttagagg agttagtctt gaagtcatgc gccggttaag gctaaactga aaggacaagt
     1261 tttggtgact gcgctcctcc aagccagtta cctcggttca aagagttggt agctcagaga
     1321 accttcgaaa aaccgccctg caaggcggtt ttttcgtttt cagagcaaga gattacgcgc
     1381 agaccaaaac gatctcaaga agatcatctt attaaggggt ctgacgctca gtggaacgaa
     1441 aaatcaatct aaagtatata tgagtaaact tggtctgaca gttaccttag aaaaactcat
     1501 cgagcatcaa atgaaactgc aatttattca tatcaggatt atcaatacca tatttttgaa
     1561 aaagccgttt ctgtaatgaa ggagaaaact caccgaggca gttccatagg atggcaagat
     1621 cctggtatcg gtctgcgatt ccgactcgtc caacatcaat acaacctatt aatttcccct
     1681 cgtcaaaaat aaggttatca agtgagaaat caccatgagt gacgactgaa tccggtgaga
     1741 atggcaaaag cttatgcatt tctttccaga cttgttcaac aggccagcca ttacgctcgt
     1801 catcaaaatc actcgcatca accaaaccgt tattcattcg tgattgcgcc tgagcCagac
     1861 gaaatacgcg atcgctgtta aaaggacaat tacaaacagg aatcgaatgc aaccggcgca
     1921 ggaacactgc cagcgcatca acaatatttt cacctgaatc aggatattct tctaatacct
     1981 ggaatgctgt tttcccgggg atcgcagtgg tgagtaacca tgcatcatca ggagtacgga
     2041 taaaatgctt gatggtcgga agaggcataa attccgtcag ccagtttagt ctgaccatct
     2101 catctgtaac atcattggca acgctacctt tgccatgttt cagaaacaac tctggcgcat
     2161 cgggcttccc atacaatcga tagattgtcg cacctgattg cccgacatta tcgcgagccc
     2221 atttataccc atataaatca gcatccatgt tggaatttaa tcgcggcctg gagcaagacg
     2281 tttcccgttg aatatggctc ataacacccc ttgtattact gtttatgtaa gcagacagtt
     2341 ttattgttca tgatgatata tttttatctt gtgcaatgta catcagagat tttgagacac
     2401 aaccaattat tgaaggcctc cctaacccgc cccttgagac catgaaagtg aaacgtgatt
     2461 tcatgcgtca ttttgaacat tttgtaaatc ttatttaata atgtgtgcgg caattcacat
     2521 ttaatttatg aatgttttct taacatcgcg gcaactcaag aaacggcagg ttcggatctt
     2581 agctactaga gaaagaggag aaatactaga tgcgtaaagg cgaagagctg ttcactggtg
     2641 tcgtccctat tctggtggaa ctggatggtg atgtcaacgg tcataagttt tccgtgcgtg
     2701 gcgagggtga aggtgacgca actaatggta aactgacgct gaagttcatc tgtactactg
     2761 gtaaactgcc ggttccttgg ccgactctgg taacgacgct gacttatggt gttcagtgct
     2821 ttgctcgtta tccggaccat atgaagcagc atgacttctt caagtccgcc atgccggaag
     2881 gctatgtgca ggaacgcacg atttccttta aggatgacgg cacgtacaaa acgcgtgcgg
     2941 aagtgaaatt tgaaggcgat accctggtaa accgcattga gctgaaaggc attgacttta
     3001 aagaggacgg caatatcctg ggccataagc tggaatacaa ttttaacagc cacaatgttt
     3061 acatcaccgc cgataaacaa aaaaatggca ttaaagcgaa ttttaaaatt cgccacaacg
     3121 tggaggatgg cagcgtgcag ctggctgatc actaccagca aaacactcca atcggtgatg
     3181 gtcctgttct gctgccagac aatcactatc tgagcacgca aagcgttctg tctaaagatc
     3241 cgaacgagaa acgcgatcat atggttctgc tggagttcgt aaccgcagcg ggcatcacgc
     3301 atggtatgga tgaactgtac aaatgaccag gcatcaaata aaacgaaagg ctcagtcgaa
     3361 agactgggcc tttcgtttta tctgttgttt gtcggtgaac gctctctact agagtcacac
     3421 tggctcacct tcgggtgggc ctttctgcgt ttataagtcg gtctcataca gcggccggtc
     3481 accatatatc aagtttacgg ctagctcagt cctaggtact atgctagcta ctagagaaag
     3541 aggagaaata ctagatggct gaagcgcaaa atgatcccct gctgccggga tactcgttta
     3601 atgcccatct ggtggcgggt ttaacgccga ttgaggccaa cggttatctc gattttttta
     3661 tcgaccgacc gctgggaatg aaaggttata ttctcaatct caccattcgc ggtcaggggg
     3721 tggtgaaaaa tcagggacga gaatttgttt gccgaccggg tgatattttg ctgttcccgc
     3781 caggagagat tcatcactac ggtcgtcatc cggaggctcg cgaatggtat caccagtggg
     3841 tttactttcg tccgcgcgcc tactggcatg aatggcttaa ctggccgtca atatttgcca
     3901 atacggggtt ctttcgcccg gatgaagcgc accagccgca tttcagcgac ctgtttgggc
     3961 aaatcattaa cgccgggcaa ggggaagggc gctattcgga gctgctggcg ataaatctgc
     4021 ttgagcaatt gttactgcgg cgcatggaag cgattaacga gtcgctccat ccaccgatgg
     4081 ataatcgggt acgcgaggct tgtcagtaca tcagcgatca cctggcagac agcaattttg
     4141 atatcgccag cgtcgcacag catgtttgct tgtcgccgtc gcgtctgtca catcttttcc
     4201 gccagcagtt agggattagc gtcttaagct ggcgcgagga ccaacgtatc agccaggcga
     4261 agctgctttt gagcaccacc cggatgccta tcgccaccgt cggtcgcaat gttggttttg
     4321 acgatcaact ctatttctcg cgggtattta aaaaatgcac cggggccagc ccgagcgagt
     4381 tccgtgccgg ttaataacca attattgaag gccgctaacg cagccttttt ttgtttctgg
     4441 tctGccaatg gcggcgcgcc atcgaatggc gcaaaacctt tcgcggtatg gcatgatagc
     4501 gcccggaaga gagtcaattc agggtggtga atatgaaacc agtaacgtta tacgatgtcg
     4561 cagagtatgc cggtgtctct tatcagaccg tttcccgcgt ggtgaaccag gccagccacg
     4621 tttctgcgaa aacgcgggaa aaagtggaag cggcgatggc ggagctgaat tacattccca
     4681 accgcgtggc acaacaactg gcgggcaaac agtcgttgct gattggcgtt gccacctcca
     4741 gtctggccct gcacgcgccg tcgcaaattg tcgcggcgat taaatctcgc gccgatcaac
     4801 tgggtgccag cgtggtggtg tcgatggtag aacgaagcgg cgtcgaagcc tgtaaagcgg
     4861 cggtgcacaa tcttctcgcg caacgcgtca gtgggctgat cattaactat ccgctggatg
     4921 accaggatgc cattgctgtg gaagctgcct gcactaatgt tccggcgtta tttcttgatg
     4981 tctctgacca gacacccatc aacagtatta ttttctccca tgaggacggt acgcgactgg
     5041 gcgtggagca tctggtcgca ttgggtcacc agcaaatcgc gctgttagcg ggcccattaa
     5101 gttctgtctc ggcgcgtctg cgtctggctg gctggcataa atatctcact cgcaatcaaa
     5161 ttcagccgat agcggaacgg gaaggcgact ggagtgccat gtccggtttt caacaaacca
     5221 tgcaaatgct gaatgagggc atcgttccca ctgcgatgct ggttgccaac gatcagatgg
     5281 cgctgggcgc aatgcgcgcc attaccgagt ccgggctgcg cgttggtgcg gatatctcgg
     5341 tagtgggata cgacgatacc gaagatagct catgttatat cccgccgtta accaccatca
     5401 aacaggattt tcgcctgctg gggcaaacca gcgtggaccg cttgctgcaa ctctctcagg
     5461 gccaggcggt gaagggcaat cagctgttgc cagtctcact ggtgaaaaga aaaaccaccc
     5521 tggcgcccaa tacgcaaacc gcctctcccc gcgcgttggc cgattcatta atgcagctgg
     5581 cacgacaggt ttcccgactg gaaagcgggc agtgataatc caggaggaaa aaaatgtcca
     5641 gattagataa aagtaaagtg attaacagcg cattagagct gcttaatgag gtcggaatcg
     5701 aaggtttaac aacccgtaaa ctcgcccaga agctaggtgt agagcagcct acattgtatt
     5761 ggcatgtaaa aaataagcgg gctttgctcg acgccttagc cattgagatg ttagataggc
     5821 accatactca cttttgccct ttagaagggg aaagctggca agatttttta cgtaataacg
     5881 ctaaaagttt tagatgtgct ttactaagtc atcgcgatgg agcaaaagta catttaggta
     5941 cacggcctac agaaaaacag tatgaaactc
//
