# Supplementary material for: The Coli Toolkit (CTK): An Extension of the Modular Yeast Toolkit for Use in E. coli
Source: ACS Synth Biol. 2026 Jan 25;15(2):462–71. doi: 10.1021/acssynbio.5c00489 (PMC12930495; doi:10.1021/acssynbio.5c00489)
Supplement: Supplementary file 2 [file sb5c00489_si_002.zip › pCTK_plasmids_-_2025-10-22/pCTK005.gb]

LOCUS       pCTK005                 1732 bp ds-DNA     circular     22-MAY-2025
DEFINITION  .
COMMENT     Sequence created by bulk assembly. Backbone 5' end ligation method:
            enzyme with enzyme BsmBI 3' end ligation method: enzyme with enzyme
            BsmBI Insert 5' end ligation method: enzyme with enzyme BsmBI 3'
            end ligation method: enzyme with enzyme BsmBI
FEATURES             Location/Qualifiers
     promoter        complement(1..105)
                     /label="CamR Promoter"
                     /ApEinfo_revcolor="#84b0dc"
                     /ApEinfo_fwdcolor="#84b0dc"
                     /note="ApEinfo_revcolor: #66CCFF ApEinfo_graphicformat: arrow_data {{0 1 2 0 0 -1} {} 0}width 5 offset 0"
     rep_origin      complement(106..869)
                     /label="ColE1"
                     /ApEinfo_revcolor="#7f7f7f"
                     /ApEinfo_fwdcolor="#7f7f7f"
                     /note="ApEinfo_revcolor: #7F7F7F ApEinfo_graphicformat: arrow_data {{0 1 2 0 0 -1} {} 0}width 5 offset 0"
     protein_bind    complement(872..875)
                     /label="BsmBI"
                     /ApEinfo_revcolor="#b1ff67"
                     /ApEinfo_fwdcolor="#b1ff67"
                     /note="label: BsmBI(1) ApEinfo_revcolor: #E72E00 ApEinfo_graphicformat: arrow_data {{0 1 2 0 0 -1} {} 0}width 5 offset 0"
     misc_feature    872..884
                     /label="Type 2 entry overhang"
                     /ApEinfo_revcolor="#ffef86"
                     /ApEinfo_fwdcolor="#ffef86"
     Promoter        885..950
                     /label="PBM3R1"
                     /ApEinfo_revcolor="#f58a5e"
                     /ApEinfo_fwdcolor="#f58a5e"
     misc_feature    951..961
                     /label="Type 2b entry overhang"
                     /ApEinfo_revcolor="#b1ff67"
                     /ApEinfo_fwdcolor="#b1ff67"
     protein_bind    958..961
                     /label="BsmBI"
                     /ApEinfo_revcolor="#b1ff67"
                     /ApEinfo_fwdcolor="#b1ff67"
                     /note="ApEinfo_revcolor: #E72E00 ApEinfo_graphicformat: arrow_data {{0 1 2 0 0 -1} {} 0}width 5 offset 0"
     misc_feature    complement(964..1072)
                     /label="CamR Terminator"
                     /ApEinfo_revcolor="#84b0dc"
                     /ApEinfo_fwdcolor="#84b0dc"
                     /note="ApEinfo_revcolor: #66ccff ApEinfo_graphicformat: arrow_data {{0 1 2 0 0 -1} {} 0}width 5 offset 0"
     CDS             complement(1073..1732)
                     /label="CamR"
                     /ApEinfo_revcolor="#0000ff"
                     /ApEinfo_fwdcolor="#0000ff"
                     /note="ApEinfo_revcolor: #0000FF ApEinfo_graphicformat: arrow_data {{0 1 2 0 0 -1} {} 0}width 5 offset 0"
     CDS             complement(1073..1732)
                     /ApEinfo_revcolor="#84b0dc"
                     /ApEinfo_fwdcolor="#84b0dc"
                     /translation="MEKKITGYTTVDISQWHRKEHFEAFQSVAQCTYNQTVQLDITAFLKTVKKNKHKFYPAFIHILARLMNAHPEFRMAMKDGELVIWDSVHPCYTVFHEQTETFSSLWSEYHDDFRQFLHIYSQDVACYGENLAYFPKGFIENMFFVSANPWVSFTSFDLNVANMDNFFAPVFTMGKYYTQGDKVLMPLAIQVHHAVCDGFHVGRMLNELQQYCDEWQGGA*"
ORIGIN
        1 tttagcttcc ttagctcctg aaaatctcga taactcaaaa aatacgcccg gtagtgatct
       61 tatttcatta tggtgaaagt tggaacctct tacgtgcccg atcaatcatg accaaaatcc
      121 cttaacgtga gttttcgttc cactgagcgt cagaccccgt agaaaagatc aaaggatctt
      181 cttgagatcc tttttttctg cgcgtaatct gctgcttgca aacaaaaaaa ccaccgctac
      241 cagcggtggt ttgtttgccg gatcaagagc taccaactct ttttccgaag gtaactggct
      301 tcagcagagc gcagatacca aatactgttc ttctagtgta gccgtagtta ggccaccact
      361 tcaagaactc tgtagcaccg cctacatacc tcgctctgct aatcctgtta ccagtggctg
      421 ctgccagtgg cgataagtcg tgtcttaccg ggttggactc aagacgatag ttaccggata
      481 aggcgcagcg gtcgggctga acggggggtt cgtgcacaca gcccagcttg gagcgaacga
      541 cctacaccga actgagatac ctacagcgtg agctatgaga aagcgccacg cttcccgaag
      601 ggagaaaggc ggacaggtat ccggtaagcg gcagggtcgg aacaggagag cgcacgaggg
      661 agcttccagg gggaaacgcc tggtatcttt atagtcctgt cgggtttcgc cacctctgac
      721 ttgagcgtcg atttttgtga tgctcgtcag gggggcggag cctatggaaa aacgccagca
      781 acgcggcctt tttacggttc ctggcctttt gctggccttt tgctcacatg ttctttcctg
      841 cgttatcccc tgattctgtg gataaccgta gtcggtctca AACGaatccg cgtgataggt
      901 ctgattcgtt accaattgac ggaatgaacg ttcattccga taatgctagc CTGAtgagac
      961 cagaccaata aaaaacgccc ggcggcaacc gagcgttctg aacaaatcca gatggagttc
     1021 tgaggtcatt actggatcta tcaacaggag tccaagcgag ctcgatatca aattacgccc
     1081 cgccctgcca ctcatcgcag tactgttgta attcattaag cattctgccg acatggaagc
     1141 catcacaaac ggcatgatga acctgaatcg ccagcggcat cagcaccttg tcgccttgcg
     1201 tataatattt gcccatggtg aaaacggggg cgaagaagtt gtccatattg gccacgttta
     1261 aatcaaaact ggtgaaactc acccagggat tggctgaaac gaaaaacata ttctcaataa
     1321 accctttagg gaaataggcc aggttttcac cgtaacacgc cacatcttgc gaatatatgt
     1381 gtagaaactg ccggaaatcg tcgtggtatt cactccagag cgatgaaaac gtttcagttt
     1441 gctcatggaa aacggtgtaa caagggtgaa cactatccca tatcaccagc tcaccgtctt
     1501 tcattgccat acgaaattcc ggatgagcat tcatcaggcg ggcaagaatg tgaataaagg
     1561 ccggataaaa cttgtgctta tttttcttta cggtctttaa aaaggccgta atatccagct
     1621 gaacggtctg gttataggta cattgagcaa ctgactgaaa tgcctcaaaa tgttctttac
     1681 gatgccattg ggatatatca acggtggtat atccagtgat ttttttctcc at
//
