# Supplementary material for: The Coli Toolkit (CTK): An Extension of the Modular Yeast Toolkit for Use in E. coli
Source: ACS Synth Biol. 2026 Jan 25;15(2):462–71. doi: 10.1021/acssynbio.5c00489 (PMC12930495; doi:10.1021/acssynbio.5c00489)
Supplement: Supplementary file 2 [file sb5c00489_si_002.zip › pCTK_plasmids_-_2025-10-22/pCTK141.gb]

LOCUS       pCTK141                 2452 bp ds-DNA     circular     22-MAY-2025
DEFINITION  .
FEATURES             Location/Qualifiers
     protein_bind    complement(181..184)
                     /label="BsmBI"
                     /ApEinfo_revcolor="#b1ff67"
                     /ApEinfo_fwdcolor="#b1ff67"
                     /label="BsmBI(1)"
                     /ApEinfo_graphicformat="arrow_data {{0 1 2 0 0 -1} {} 0}width 5 offset 0"
     misc_feature    181..193
                     /label="Type 2b entry overhang"
                     /ApEinfo_revcolor="#ffef86"
                     /ApEinfo_fwdcolor="#ffef86"
     misc_feature    190..193
                     /label="Type 2b entry overhang"
                     /ApEinfo_revcolor="#b1ff67"
                     /ApEinfo_fwdcolor="#b1ff67"
     misc_feature    190..193
                     /label="Type 2b entry overhang"
                     /ApEinfo_revcolor="#ffef86"
                     /ApEinfo_fwdcolor="#ffef86"
     insulator       194..271
                     /label="ElvJ"
                     /ApEinfo_revcolor="#85dae9"
                     /ApEinfo_fwdcolor="#85dae9"
     misc_feature    272..275
                     /label="Type 2c entry overhang"
                     /ApEinfo_revcolor="#b1ff67"
                     /ApEinfo_fwdcolor="#b1ff67"
     misc_feature    272..275
                     /label="Type 2c entry overhang"
                     /ApEinfo_revcolor="#ffef86"
                     /ApEinfo_fwdcolor="#ffef86"
     regulatory      276..311
                     /label="RBS-I1"
                     /ApEinfo_revcolor="#75c6a9"
                     /ApEinfo_fwdcolor="#75c6a9"
     misc_feature    312..315
                     /label="Type 3 entry overhang"
                     /ApEinfo_revcolor="#ffef86"
                     /ApEinfo_fwdcolor="#ffef86"
     misc_feature    312..315
                     /label="Type 3 entry overhang"
                     /ApEinfo_revcolor="#b1ff67"
                     /ApEinfo_fwdcolor="#b1ff67"
     gene            316..876
                     /label="icaRA"
                     /ApEinfo_revcolor="#f8d3a9"
                     /ApEinfo_fwdcolor="#f8d3a9"
     misc_feature    877..880
                     /label="Type 4 entry overhang"
                     /ApEinfo_revcolor="#b1ff67"
                     /ApEinfo_fwdcolor="#b1ff67"
     misc_feature    877..880
                     /label="Type 4 entry overhang"
                     /ApEinfo_revcolor="#ffef86"
                     /ApEinfo_fwdcolor="#ffef86"
     misc_feature    881..889
                     /label="Type 4 STOP"
                     /ApEinfo_revcolor="#84b0dc"
                     /ApEinfo_fwdcolor="#84b0dc"
     terminator      complement(890..979)
                     /label="ECK120029600"
                     /ApEinfo_revcolor="#ffef86"
                     /ApEinfo_fwdcolor="#ffef86"
     misc_feature    980..983
                     /label="Type 5 entry overhang"
                     /ApEinfo_revcolor="#b1ff67"
                     /ApEinfo_fwdcolor="#b1ff67"
     protein_bind    980..983
                     /label="BsaI"
                     /ApEinfo_revcolor="#b1ff67"
                     /ApEinfo_fwdcolor="#b1ff67"
                     /note="ApEinfo_revcolor: #E72E00 ApEinfo_graphicformat: arrow_data {{0 1 2 0 0 -1} {} 0}width 5 offset 0"
     misc_feature    980..990
                     /label="Type 5 entry overhang"
                     /ApEinfo_revcolor="#f58a5e"
                     /ApEinfo_fwdcolor="#f58a5e"
     protein_bind    987..990
                     /label="BsmBI"
                     /ApEinfo_revcolor="#b1ff67"
                     /ApEinfo_fwdcolor="#b1ff67"
                     /ApEinfo_graphicformat="arrow_data {{0 1 2 0 0 -1} {} 0}width 5 offset 0"
     misc_feature    complement(993..1101)
                     /label="CamR Terminator"
                     /ApEinfo_revcolor="#84b0dc"
                     /ApEinfo_fwdcolor="#84b0dc"
                     /ApEinfo_graphicformat="arrow_data {{0 1 2 0 0 -1} {} 0}width 5 offset 0"
     CDS             complement(1102..1761)
                     /label="CamR"
                     /ApEinfo_revcolor="#0000ff"
                     /ApEinfo_fwdcolor="#0000ff"
                     /ApEinfo_graphicformat="arrow_data {{0 1 2 0 0 -1} {} 0}width 5 offset 0"
                     /translation="MEKKITGYTTVDISQWHRKEHFEAFQSVAQCTYNQTVQLDITAFLKTVKKNKHKFYPAFIHILARLMNAHPEFRMAMKDGELVIWDSVHPCYTVFHEQTETFSSLWSEYHDDFRQFLHIYSQDVACYGENLAYFPKGFIENMFFVSANPWVSFTSFDLNVANMDNFFAPVFTMGKYYTQGDKVLMPLAIQVHHAVCDGFHVGRMLNELQQYCDEWQGGA*"
     misc_feature    complement(1122..1127)
                     /label="BtgZI site"
                     /ApEinfo_revcolor="#c6c9d1"
                     /ApEinfo_fwdcolor="#c6c9d1"
     misc_feature    1449..1454
                     /label="BtgZI site"
                     /ApEinfo_revcolor="#c6c9d1"
                     /ApEinfo_fwdcolor="#c6c9d1"
     promoter        complement(1762..1866)
                     /label="CamR Promoter"
                     /ApEinfo_revcolor="#84b0dc"
                     /ApEinfo_fwdcolor="#84b0dc"
                     /ApEinfo_graphicformat="arrow_data {{0 1 2 0 0 -1} {} 0}width 5 offset 0"
     rep_origin      complement(1867..178)
                     /label="ColE1"
                     /ApEinfo_revcolor="#7f7f7f"
                     /ApEinfo_fwdcolor="#7f7f7f"
                     /ApEinfo_graphicformat="arrow_data {{0 1 2 0 0 -1} {} 0}width 5 offset 0"
ORIGIN
        1 tagtcctgtc gggtttcgcc acctctgact tgagcgtcga tttttgtgat gctcgtcagg
       61 ggggcggagc ctatggaaaa acgccagcaa cgcggccttt ttacggttcc tggccttttg
      121 ctggcctttt gctcacatgt tctttcctgc gttatcccct gattctgtgg ataaccgtag
      181 tcggtctcaC TGAagcccca tagggtggtg tgtaccaccc ctgatgagtc caaaaggacg
      241 aaatggggcc tctacaaata attttgttta aAAGAattgc tatggactat gtttcaaagt
      301 gagaatacta gTATGgtgaa agacaaaatt atcgataacg ccatcaccct gtttagcgaa
      361 aaaggttatg acggcaccac cctggatgat attgcaaaaa gcgtgaacat caaaaaagcc
      421 agcctgtatt atcactttga tagcaaaaaa agcatctacg agcagagcgt taaatgctgt
      481 ttcgattatc tgaacaacat catcatgatg aaccagaaca aaagcaacta tagcatcgat
      541 gccctgtatc agtttctgtt tgagttcatc ttcgatatcg aggaacgcta tattcgtatg
      601 tatgttcagc tgagcaacac accggaagaa ttttcaggta acatttatgg ccagatccag
      661 gatctgaatc agagcctgag caaagaaatc gccaaattct atgacgaaag caaaatcaaa
      721 atgaccaaag aggacttcca gaatctgatt ctgctgtttc tggaaagctg gtatctgaaa
      781 gccagcttta gccagaaatt tggtgcagtt gaagaaagca aaagccagtt taaagatgag
      841 gtttatagcc tgctgaacat ctttctgaag aaataaATCC TAACTCCAGt tcagccaaaa
      901 aacttaagac cgccggtctt gtccactacc ttgcagtaat gcggtggaca ggatcggcgg
      961 ttttcttttc tcttctcaaG CTGtgagacc agaccaataa aaaacgcccg gcggcaaccg
     1021 agcgttctga acaaatccag atggagttct gaggtcatta ctggatctat caacaggagt
     1081 ccaagcgagc tcgatatcaa attacgcccc gccctgccac tcatcgcagt actgttgtaa
     1141 ttcattaagc attctgccga catggaagcc atcacaaacg gcatgatgaa cctgaatcgc
     1201 cagcggcatc agcaccttgt cgccttgcgt ataatatttg cccatggtga aaacgggggc
     1261 gaagaagttg tccatattgg ccacgtttaa atcaaaactg gtgaaactca cccagggatt
     1321 ggctgaaacg aaaaacatat tctcaataaa ccctttaggg aaataggcca ggttttcacc
     1381 gtaacacgcc acatcttgcg aatatatgtg tagaaactgc cggaaatcgt cgtggtattc
     1441 actccagagc gatgaaaacg tttcagtttg ctcatggaaa acggtgtaac aagggtgaac
     1501 actatcccat atcaccagct caccgtcttt cattgccata cgaaattccg gatgagcatt
     1561 catcaggcgg gcaagaatgt gaataaaggc cggataaaac ttgtgcttat ttttctttac
     1621 ggtctttaaa aaggccgtaa tatccagctg aacggtctgg ttataggtac attgagcaac
     1681 tgactgaaat gcctcaaaat gttctttacg atgccattgg gatatatcaa cggtggtata
     1741 tccagtgatt tttttctcca ttttagcttc cttagctcct gaaaatctcg ataactcaaa
     1801 aaatacgccc ggtagtgatc ttatttcatt atggtgaaag ttggaacctc ttacgtgccc
     1861 gatcaatcat gaccaaaatc ccttaacgtg agttttcgtt ccactgagcg tcagaccccg
     1921 tagaaaagat caaaggatct tcttgagatc ctttttttct gcgcgtaatc tgctgcttgc
     1981 aaacaaaaaa accaccgcta ccagcggtgg tttgtttgcc ggatcaagag ctaccaactc
     2041 tttttccgaa ggtaactggc ttcagcagag cgcagatacc aaatactgtt cttctagtgt
     2101 agccgtagtt aggccaccac ttcaagaact ctgtagcacc gcctacatac ctcgctctgc
     2161 taatcctgtt accagtggct gctgccagtg gcgataagtc gtgtcttacc gggttggact
     2221 caagacgata gttaccggat aaggcgcagc ggtcgggctg aacggggggt tcgtgcacac
     2281 agcccagctt ggagcgaacg acctacaccg aactgagata cctacagcgt gagctatgag
     2341 aaagcgccac gcttcccgaa gggagaaagg cggacaggta tccggtaagc ggcagggtcg
     2401 gaacaggaga gcgcacgagg gagcttccag ggggaaacgc ctggtatctt ta
//
