# Supplementary material for: The Coli Toolkit (CTK): An Extension of the Modular Yeast Toolkit for Use in E. coli
Source: ACS Synth Biol. 2026 Jan 25;15(2):462–71. doi: 10.1021/acssynbio.5c00489 (PMC12930495; doi:10.1021/acssynbio.5c00489)
Supplement: Supplementary file 2 [file sb5c00489_si_002.zip › pCTK_plasmids_-_2025-10-22/pCTK035.gb]

LOCUS       pCTK035                 1701 bp ds-DNA     circular     22-MAY-2025
DEFINITION  .
FEATURES             Location/Qualifiers
     protein_bind    complement(354..357)
                     /label="BsmBI"
                     /ApEinfo_revcolor="#b1ff67"
                     /ApEinfo_fwdcolor="#b1ff67"
                     /label="BsmBI(1)"
                     /ApEinfo_graphicformat="arrow_data {{0 1 2 0 0 -1} {} 0}width 5 offset 0"
     misc_feature    354..366
                     /label="Type 2 entry overhang"
                     /ApEinfo_revcolor="#ffef86"
                     /ApEinfo_fwdcolor="#ffef86"
     promoter        367..401
                     /label="BBa_J23107"
                     /ApEinfo_revcolor="#c7b0e3"
                     /ApEinfo_fwdcolor="#c7b0e3"
     misc_feature    402..412
                     /label="Type 2b entry overhang"
                     /ApEinfo_revcolor="#b1ff67"
                     /ApEinfo_fwdcolor="#b1ff67"
     protein_bind    409..412
                     /label="BsmBI"
                     /ApEinfo_revcolor="#b1ff67"
                     /ApEinfo_fwdcolor="#b1ff67"
                     /ApEinfo_graphicformat="arrow_data {{0 1 2 0 0 -1} {} 0}width 5 offset 0"
     misc_feature    complement(415..523)
                     /label="CamR Terminator"
                     /ApEinfo_revcolor="#84b0dc"
                     /ApEinfo_fwdcolor="#84b0dc"
                     /ApEinfo_graphicformat="arrow_data {{0 1 2 0 0 -1} {} 0}width 5 offset 0"
     CDS             complement(524..1183)
                     /label="CamR"
                     /ApEinfo_revcolor="#0000ff"
                     /ApEinfo_fwdcolor="#0000ff"
                     /ApEinfo_graphicformat="arrow_data {{0 1 2 0 0 -1} {} 0}width 5 offset 0"
                     /translation="MEKKITGYTTVDISQWHRKEHFEAFQSVAQCTYNQTVQLDITAFLKTVKKNKHKFYPAFIHILARLMNAHPEFRMAMKDGELVIWDSVHPCYTVFHEQTETFSSLWSEYHDDFRQFLHIYSQDVACYGENLAYFPKGFIENMFFVSANPWVSFTSFDLNVANMDNFFAPVFTMGKYYTQGDKVLMPLAIQVHHAVCDGFHVGRMLNELQQYCDEWQGGA*"
     misc_feature    complement(544..549)
                     /label="BtgZI site"
                     /ApEinfo_revcolor="#c6c9d1"
                     /ApEinfo_fwdcolor="#c6c9d1"
     misc_feature    871..876
                     /label="BtgZI site"
                     /ApEinfo_revcolor="#c6c9d1"
                     /ApEinfo_fwdcolor="#c6c9d1"
     promoter        complement(1184..1288)
                     /label="CamR Promoter"
                     /ApEinfo_revcolor="#84b0dc"
                     /ApEinfo_fwdcolor="#84b0dc"
                     /ApEinfo_graphicformat="arrow_data {{0 1 2 0 0 -1} {} 0}width 5 offset 0"
     rep_origin      complement(1289..351)
                     /label="ColE1"
                     /ApEinfo_revcolor="#7f7f7f"
                     /ApEinfo_fwdcolor="#7f7f7f"
                     /ApEinfo_graphicformat="arrow_data {{0 1 2 0 0 -1} {} 0}width 5 offset 0"
ORIGIN
        1 cagcccagct tggagcgaac gacctacacc gaactgagat acctacagcg tgagctatga
       61 gaaagcgcca cgcttcccga agggagaaag gcggacaggt atccggtaag cggcagggtc
      121 ggaacaggag agcgcacgag ggagcttcca gggggaaacg cctggtatct ttatagtcct
      181 gtcgggtttc gccacctctg acttgagcgt cgatttttgt gatgctcgtc aggggggcgg
      241 agcctatgga aaaacgccag caacgcggcc tttttacggt tcctggcctt ttgctggcct
      301 tttgctcaca tgttctttcc tgcgttatcc cctgattctg tggataaccg tagtcggtct
      361 caAACGttta cggctagctc agccctaggt attatgctag cCTGAtgaga ccagaccaat
      421 aaaaaacgcc cggcggcaac cgagcgttct gaacaaatcc agatggagtt ctgaggtcat
      481 tactggatct atcaacagga gtccaagcga gctcgatatc aaattacgcc ccgccctgcc
      541 actcatcgca gtactgttgt aattcattaa gcattctgcc gacatggaag ccatcacaaa
      601 cggcatgatg aacctgaatc gccagcggca tcagcacctt gtcgccttgc gtataatatt
      661 tgcccatggt gaaaacgggg gcgaagaagt tgtccatatt ggccacgttt aaatcaaaac
      721 tggtgaaact cacccaggga ttggctgaaa cgaaaaacat attctcaata aaccctttag
      781 ggaaataggc caggttttca ccgtaacacg ccacatcttg cgaatatatg tgtagaaact
      841 gccggaaatc gtcgtggtat tcactccaga gcgatgaaaa cgtttcagtt tgctcatgga
      901 aaacggtgta acaagggtga acactatccc atatcaccag ctcaccgtct ttcattgcca
      961 tacgaaattc cggatgagca ttcatcaggc gggcaagaat gtgaataaag gccggataaa
     1021 acttgtgctt atttttcttt acggtcttta aaaaggccgt aatatccagc tgaacggtct
     1081 ggttataggt acattgagca actgactgaa atgcctcaaa atgttcttta cgatgccatt
     1141 gggatatatc aacggtggta tatccagtga tttttttctc cattttagct tccttagctc
     1201 ctgaaaatct cgataactca aaaaatacgc ccggtagtga tcttatttca ttatggtgaa
     1261 agttggaacc tcttacgtgc ccgatcaatc atgaccaaaa tcccttaacg tgagttttcg
     1321 ttccactgag cgtcagaccc cgtagaaaag atcaaaggat cttcttgaga tccttttttt
     1381 ctgcgcgtaa tctgctgctt gcaaacaaaa aaaccaccgc taccagcggt ggtttgtttg
     1441 ccggatcaag agctaccaac tctttttccg aaggtaactg gcttcagcag agcgcagata
     1501 ccaaatactg ttcttctagt gtagccgtag ttaggccacc acttcaagaa ctctgtagca
     1561 ccgcctacat acctcgctct gctaatcctg ttaccagtgg ctgctgccag tggcgataag
     1621 tcgtgtctta ccgggttgga ctcaagacga tagttaccgg ataaggcgca gcggtcgggc
     1681 tgaacggggg gttcgtgcac a
//
