# Supplementary material for: The Coli Toolkit (CTK): An Extension of the Modular Yeast Toolkit for Use in E. coli
Source: ACS Synth Biol. 2026 Jan 25;15(2):462–71. doi: 10.1021/acssynbio.5c00489 (PMC12930495; doi:10.1021/acssynbio.5c00489)
Supplement: Supplementary file 2 [file sb5c00489_si_002.zip › pCTK_plasmids_-_2025-10-22/pCTK011.gb]

LOCUS       pCTK011                 1732 bp ds-DNA     circular     22-MAY-2025
DEFINITION  .
COMMENT     Sequence created by bulk assembly. Backbone 5' end ligation method:
            enzyme with enzyme BsmBI 3' end ligation method: enzyme with enzyme
            BsmBI Insert 5' end ligation method: enzyme with enzyme BsmBI 3'
            end ligation method: enzyme with enzyme BsmBI
FEATURES             Location/Qualifiers
     protein_bind    complement(354..357)
                     /label="BsmBI"
                     /ApEinfo_revcolor="#b1ff67"
                     /ApEinfo_fwdcolor="#b1ff67"
                     /note="label: BsmBI(1) ApEinfo_revcolor: #E72E00 ApEinfo_graphicformat: arrow_data {{0 1 2 0 0 -1} {} 0}width 5 offset 0"
     misc_feature    354..366
                     /label="Type 2 entry overhang"
                     /ApEinfo_revcolor="#ffef86"
                     /ApEinfo_fwdcolor="#ffef86"
     misc_feature    367..432
                     /label="PPsrA"
                     /ApEinfo_revcolor="#faac61"
                     /ApEinfo_fwdcolor="#faac61"
     misc_feature    433..443
                     /label="Type 2b entry overhang"
                     /ApEinfo_revcolor="#b1ff67"
                     /ApEinfo_fwdcolor="#b1ff67"
     protein_bind    440..443
                     /label="BsmBI"
                     /ApEinfo_revcolor="#b1ff67"
                     /ApEinfo_fwdcolor="#b1ff67"
                     /note="ApEinfo_revcolor: #E72E00 ApEinfo_graphicformat: arrow_data {{0 1 2 0 0 -1} {} 0}width 5 offset 0"
     misc_feature    complement(446..554)
                     /label="CamR Terminator"
                     /ApEinfo_revcolor="#84b0dc"
                     /ApEinfo_fwdcolor="#84b0dc"
                     /note="ApEinfo_revcolor: #66ccff ApEinfo_graphicformat: arrow_data {{0 1 2 0 0 -1} {} 0}width 5 offset 0"
     CDS             complement(555..1214)
                     /label="CamR"
                     /ApEinfo_revcolor="#0000ff"
                     /ApEinfo_fwdcolor="#0000ff"
                     /note="ApEinfo_revcolor: #0000FF ApEinfo_graphicformat: arrow_data {{0 1 2 0 0 -1} {} 0}width 5 offset 0"
     CDS             complement(555..1214)
                     /ApEinfo_revcolor="#84b0dc"
                     /ApEinfo_fwdcolor="#84b0dc"
                     /translation="MEKKITGYTTVDISQWHRKEHFEAFQSVAQCTYNQTVQLDITAFLKTVKKNKHKFYPAFIHILARLMNAHPEFRMAMKDGELVIWDSVHPCYTVFHEQTETFSSLWSEYHDDFRQFLHIYSQDVACYGENLAYFPKGFIENMFFVSANPWVSFTSFDLNVANMDNFFAPVFTMGKYYTQGDKVLMPLAIQVHHAVCDGFHVGRMLNELQQYCDEWQGGA*"
     promoter        complement(1215..1319)
                     /label="CamR Promoter"
                     /ApEinfo_revcolor="#84b0dc"
                     /ApEinfo_fwdcolor="#84b0dc"
                     /note="ApEinfo_revcolor: #66CCFF ApEinfo_graphicformat: arrow_data {{0 1 2 0 0 -1} {} 0}width 5 offset 0"
     rep_origin      complement(1320..351)
                     /label="ColE1"
                     /ApEinfo_revcolor="#7f7f7f"
                     /ApEinfo_fwdcolor="#7f7f7f"
                     /note="ApEinfo_revcolor: #7F7F7F ApEinfo_graphicformat: arrow_data {{0 1 2 0 0 -1} {} 0}width 5 offset 0"
ORIGIN
        1 cagcccagct tggagcgaac gacctacacc gaactgagat acctacagcg tgagctatga
       61 gaaagcgcca cgcttcccga agggagaaag gcggacaggt atccggtaag cggcagggtc
      121 ggaacaggag agcgcacgag ggagcttcca gggggaaacg cctggtatct ttatagtcct
      181 gtcgggtttc gccacctctg acttgagcgt cgatttttgt gatgctcgtc aggggggcgg
      241 agcctatgga aaaacgccag caacgcggcc tttttacggt tcctggcctt ttgctggcct
      301 tttgctcaca tgttctttcc tgcgttatcc cctgattctg tggataaccg tagtcggtct
      361 caAACGtgat cgaacgcttc aaggaacaaa cgtttgattg acagctagct cagtcctagg
      421 tagagtgcta gcCTGAtgag accagaccaa taaaaaacgc ccggcggcaa ccgagcgttc
      481 tgaacaaatc cagatggagt tctgaggtca ttactggatc tatcaacagg agtccaagcg
      541 agctcgatat caaattacgc cccgccctgc cactcatcgc agtactgttg taattcatta
      601 agcattctgc cgacatggaa gccatcacaa acggcatgat gaacctgaat cgccagcggc
      661 atcagcacct tgtcgccttg cgtataatat ttgcccatgg tgaaaacggg ggcgaagaag
      721 ttgtccatat tggccacgtt taaatcaaaa ctggtgaaac tcacccaggg attggctgaa
      781 acgaaaaaca tattctcaat aaacccttta gggaaatagg ccaggttttc accgtaacac
      841 gccacatctt gcgaatatat gtgtagaaac tgccggaaat cgtcgtggta ttcactccag
      901 agcgatgaaa acgtttcagt ttgctcatgg aaaacggtgt aacaagggtg aacactatcc
      961 catatcacca gctcaccgtc tttcattgcc atacgaaatt ccggatgagc attcatcagg
     1021 cgggcaagaa tgtgaataaa ggccggataa aacttgtgct tatttttctt tacggtcttt
     1081 aaaaaggccg taatatccag ctgaacggtc tggttatagg tacattgagc aactgactga
     1141 aatgcctcaa aatgttcttt acgatgccat tgggatatat caacggtggt atatccagtg
     1201 atttttttct ccattttagc ttccttagct cctgaaaatc tcgataactc aaaaaatacg
     1261 cccggtagtg atcttatttc attatggtga aagttggaac ctcttacgtg cccgatcaat
     1321 catgaccaaa atcccttaac gtgagttttc gttccactga gcgtcagacc ccgtagaaaa
     1381 gatcaaagga tcttcttgag atcctttttt tctgcgcgta atctgctgct tgcaaacaaa
     1441 aaaaccaccg ctaccagcgg tggtttgttt gccggatcaa gagctaccaa ctctttttcc
     1501 gaaggtaact ggcttcagca gagcgcagat accaaatact gttcttctag tgtagccgta
     1561 gttaggccac cacttcaaga actctgtagc accgcctaca tacctcgctc tgctaatcct
     1621 gttaccagtg gctgctgcca gtggcgataa gtcgtgtctt accgggttgg actcaagacg
     1681 atagttaccg gataaggcgc agcggtcggg ctgaacgggg ggttcgtgca ca
//
