# Supplementary material for: The Coli Toolkit (CTK): An Extension of the Modular Yeast Toolkit for Use in E. coli
Source: ACS Synth Biol. 2026 Jan 25;15(2):462–71. doi: 10.1021/acssynbio.5c00489 (PMC12930495; doi:10.1021/acssynbio.5c00489)
Supplement: Supplementary file 2 [file sb5c00489_si_002.zip › pCTK_plasmids_-_2025-10-22/pCTK125.gb]

LOCUS       pCTK125                 6310 bp ds-DNA     circular     22-MAY-2025
DEFINITION  .
FEATURES             Location/Qualifiers
     terminator      complement(5..101)
                     /label="AmpR Terminator"
                     /ApEinfo_revcolor="#f58a5e"
                     /ApEinfo_fwdcolor="#f58a5e"
                     /note="ApEinfo_revcolor: #FF6666 ApEinfo_graphicformat: arrow_data {{0 1 2 0 0 -1} {} 0}width 5 offset 0"
     CDS             complement(102..959)
                     /label="AmpR"
                     /ApEinfo_revcolor="#9f4240"
                     /ApEinfo_fwdcolor="#9f4240"
                     /note="ApEinfo_revcolor: #9F4240 ApEinfo_graphicformat: arrow_data {{0 1 2 0 0 -1} {} 0}width 5 offset 0"
     promoter        complement(960..1090)
                     /label="AmpR Promoter"
                     /ApEinfo_revcolor="#f58a5e"
                     /ApEinfo_fwdcolor="#f58a5e"
                     /note="ApEinfo_revcolor: #FF6666 ApEinfo_graphicformat: arrow_data {{0 1 2 0 0 -1} {} 0}width 5 offset 0"
     rep_origin      complement(1091..1854)
                     /label="ColE1"
                     /ApEinfo_revcolor="#7f7f7f"
                     /ApEinfo_fwdcolor="#7f7f7f"
                     /note="ApEinfo_revcolor: #7F7F7F ApEinfo_graphicformat: arrow_data {{0 1 2 0 0 -1} {} 0}width 5 offset 0"
     protein_bind    complement(1981..1984)
                     /label="BsaI"
                     /ApEinfo_revcolor="#b1ff67"
                     /ApEinfo_fwdcolor="#b1ff67"
                     /label="BsaI(1)"
                     /ApEinfo_graphicformat="arrow_data {{0 1 2 0 0 -1} {} 0}width 5 offset 0"
     protein_bind    complement(1986..1991)
                     /label="BsaI"
                     /ApEinfo_revcolor="#b1ff67"
                     /ApEinfo_fwdcolor="#b1ff67"
                     /label="BsaI(1)"
                     /ApEinfo_graphicformat="arrow_data {{0 1 2 0 0 -1} {} 0}width 5 offset 0"
     promoter        1994..2123
                     /label="BBa_J72163 GlpT Promoter"
                     /ApEinfo_revcolor="#b1ff67"
                     /ApEinfo_fwdcolor="#b1ff67"
                     /ApEinfo_graphicformat="arrow_data {{0 1 2 0 0 -1} {} 0}width 5 offset 0"
     RBS             2124..2159
                     /label="sfGFP Ribosome Binding Site"
                     /ApEinfo_revcolor="#b1ff67"
                     /ApEinfo_fwdcolor="#b1ff67"
                     /ApEinfo_graphicformat="arrow_data {{0 1 2 0 0 -1} {} 0}width 5 offset 0"
     misc_feature    2160..2858
                     /label="mScarlet"
                     /ApEinfo_revcolor="#f58a5e"
                     /ApEinfo_fwdcolor="#f58a5e"
     terminator      2859..2987
                     /label="BBa_B0015 Terminator"
                     /ApEinfo_revcolor="#b1ff67"
                     /ApEinfo_fwdcolor="#b1ff67"
                     /ApEinfo_graphicformat="arrow_data {{0 1 2 0 0 -1} {} 0}width 5 offset 0"
     terminator      2981..2987
                     /label="BBa_B0015 Terminator"
                     /ApEinfo_revcolor="#b1ff67"
                     /ApEinfo_fwdcolor="#b1ff67"
                     /ApEinfo_graphicformat="arrow_data {{0 1 2 0 0 -1} {} 0}width 5 offset 0"
     protein_bind    2992..2997
                     /label="BsaI"
                     /ApEinfo_revcolor="#b1ff67"
                     /ApEinfo_fwdcolor="#b1ff67"
                     /ApEinfo_graphicformat="arrow_data {{0 1 2 0 0 -1} {} 0}width 5 offset 0"
     protein_bind    2992..2997
                     /label="BsaI"
                     /ApEinfo_revcolor="#b1ff67"
                     /ApEinfo_fwdcolor="#b1ff67"
                     /ApEinfo_graphicformat="arrow_data {{0 1 2 0 0 -1} {} 0}width 5 offset 0"
     protein_bind    2999..3002
                     /label="BsaI"
                     /ApEinfo_revcolor="#b1ff67"
                     /ApEinfo_fwdcolor="#b1ff67"
                     /ApEinfo_graphicformat="arrow_data {{0 1 2 0 0 -1} {} 0}width 5 offset 0"
     protein_bind    2999..3002
                     /label="BsaI"
                     /ApEinfo_revcolor="#b1ff67"
                     /ApEinfo_fwdcolor="#b1ff67"
                     /ApEinfo_graphicformat="arrow_data {{0 1 2 0 0 -1} {} 0}width 5 offset 0"
     Promoter        3026..3060
                     /label="BBa_J23105"
                     /ApEinfo_revcolor="#f58a5e"
                     /ApEinfo_fwdcolor="#f58a5e"
     RBS             3069..3080
                     /label="RBS"
                     /ApEinfo_revcolor="#b4abac"
                     /ApEinfo_fwdcolor="#b4abac"
                     /note="note: strong bacterial ribosome binding site (Elowitz and Leibler, 2000)"
     misc_feature    3087..3926
                     /label="araC*"
                     /ApEinfo_revcolor="#c7b0e3"
                     /ApEinfo_fwdcolor="#c7b0e3"
     CDS             3936..3947
                     /label="Factor Xa site"
                     /ApEinfo_revcolor="#ff9ccd"
                     /ApEinfo_fwdcolor="#ff9ccd"
                     /note="codon_start: 1 product: Factor Xa recognition and cleavage site translation: IEGR transl_table: 1"
     Promoter        3983..4064
                     /label="PLacI"
                     /ApEinfo_revcolor="#f58a5e"
                     /ApEinfo_fwdcolor="#f58a5e"
     gene            4065..4928
                     /label="lacI"
                     /ApEinfo_revcolor="#f8d3a9"
                     /ApEinfo_fwdcolor="#f8d3a9"
     CDS             4065..5147
                     /label="lacI"
                     /ApEinfo_revcolor="#993366"
                     /ApEinfo_fwdcolor="#993366"
                     /note="gene: lacI note: The lac repressor binds to the lac operator to inhibit transcription in E. coli. This inhibition can be relieved by adding lactose or isopropyl-β-D-thiogalactopyranoside (IPTG). codon_start: 1 product: lac repressor translation: MKPVTLYDVAEYAGVSYQTVSRVVNQASHVSAKTREKVEAAMAELNYIPNRVAQQLAGKQSLLIGVATSSLALHAPSQIVAAIKSRADQLGASVVVSMVERSGVEACKAAVHNLLAQRVSGLIINYPLDDQDAIAVEAACTNVPALFLDVSDQTPINSIIFSHEDGTRLGVEHLVALGHQQIALLAGPLSSVSARLRLAGWHKYLTRNQIQPIAEREGDWSAMSGFQQTMQMLNEGIVPTAMLVANDQMALGAMRAITESGLRVGADISVVGYDDTEDSSCYIPPLTTIKQDFRLLGQTSVDRLLQLSQGQAVKGNQLLPVSLVKRKTTLAPNTQTASPRALADSLMQLARQVSRLESGQ* transl_table: 1"
     gene            5166..5789
                     /label="tetR"
                     /ApEinfo_revcolor="#f8d3a9"
                     /ApEinfo_fwdcolor="#f8d3a9"
     CDS             5166..5789
                     /label="TetR"
                     /ApEinfo_revcolor="#993366"
                     /ApEinfo_fwdcolor="#993366"
                     /note="protein_id: gene: tetR from transposon Tn10 note: TetR binds to the tetracycline operator tetO to inhibit transcription. This inhibition can be relieved by adding tetracycline or doxycycline. codon_start: 1 product: tetracycline repressor TetR translation: MSRLDKSKVINSALELLNEVGIEGLTTRKLAQKLGVEQPTLYWHVKNKRALLDALAIEMLDRHHTHFCPLEGESWQDFLRNNAKSFRCALLSHRDGAKVHLGTRPTEKQYETLENQLAFLCQQGFSLENALYALSAVGHFTLGCVLEDQEHQVAKEERETPTTDSMPPLLRQAIELFDHQGAEPAFLFGLELIICGLEKQLKCESGS* transl_table: 1"
ORIGIN
        1 ccgcgattat caaaaaggat cttcacctag atccttttaa attaaaaatg aagttttaaa
       61 tcaatctaaa gtatatatga gtaaacttgg tctgacagtt accaatgctt aatcagtgag
      121 gcacctatct cagcgatctg tctatttcgt tcatccatag ttgcctgact ccccgtcgtg
      181 tagataacta cgatacggga gggcttacca tctggcccca gtgctgcaat gataccgcgg
      241 gacccacgct caccggctcc agatttatca gcaataaacc agccagccgg aagggccgag
      301 cgcagaagtg gtcctgcaac tttatccgcc tccatccagt ctattaattg ttgccgggaa
      361 gctagagtaa gtagttcgcc agttaatagt ttgcgcaacg ttgttgccat tgctacaggc
      421 atcgtggtgt cacgctcgtc gtttggtatg gcttcattca gctccggttc ccaacgatca
      481 aggcgagtta catgatcccc catgttgtgc aaaaaagcgg ttagctcctt cggtcctccg
      541 atcgttgtca gaagtaagtt ggccgcagtg ttatcactca tggttatggc agcactgcat
      601 aattctctta ctgtcatgcc atccgtaaga tgcttttctg tgactggtga gtactcaacc
      661 aagtcattct gagaatagtg tatgcggcga ccgagttgct cttgcccggc gtcaatacgg
      721 gataataccg cgccacatag cagaacttta aaagtgctca tcattggaaa acgttcttcg
      781 gggcgaaaac tctcaaggat cttaccgctg ttgagatcca gttcgatgta acccactcgt
      841 gcacccaact gatcttcagc atcttttact ttcaccagcg tttctgggtg agcaaaaaca
      901 ggaaggcaaa atgccgcaaa aaagggaata agggcgacac ggaaatgttg aatactcata
      961 ctcttccttt ttcaatatta ttgaagcatt tatcagggtt attgtctcat gagcggatac
     1021 atatttgaat gtatttagaa aaataaacaa ataggggttc cgcgcacatt tccccgaaaa
     1081 gtgccacctg tcatgaccaa aatcccttaa cgtgagtttt cgttccactg agcgtcagac
     1141 cccgtagaaa agatcaaagg atcttcttga gatccttttt ttctgcgcgt aatctgctgc
     1201 ttgcaaacaa aaaaaccacc gctaccagcg gtggtttgtt tgccggatca agagctacca
     1261 actctttttc cgaaggtaac tggcttcagc agagcgcaga taccaaatac tgttcttcta
     1321 gtgtagccgt agttaggcca ccacttcaag aactctgtag caccgcctac atacctcgct
     1381 ctgctaatcc tgttaccagt ggctgctgcc agtggcgata agtcgtgtct taccgggttg
     1441 gactcaagac gatagttacc ggataaggcg cagcggtcgg gctgaacggg gggttcgtgc
     1501 acacagccca gcttggagcg aacgacctac accgaactga gatacctaca gcgtgagcta
     1561 tgagaaagcg ccacgcttcc cgaagggaga aaggcggaca ggtatccggt aagcggcagg
     1621 gtcggaacag gagagcgcac gagggagctt ccagggggaa acgcctggta tctttatagt
     1681 cctgtcgggt ttcgccacct ctgacttgag cgtcgatttt tgtgatgctc gtcagggggg
     1741 cggagcctat ggaaaaacgc cagcaacgcg gcctttttac ggttcctggc cttttgctgg
     1801 ccttttgctc acatgttctt tcctgcgtta tcccctgatt ctgtggataa ccgtgccccc
     1861 ttgtattact gtttatgtaa gcagacagtt ttattgttca tgatgatata tttttatctt
     1921 gtgcaatgta catcagagat tttgagacac aaccaattat tgaaggcctc cctaacccgc
     1981 cccttgagac catgaaagtg aaacgtgatt tcatgcgtca ttttgaacat tttgtaaatc
     2041 ttatttaata atgtgtgcgg caattcacat ttaatttatg aatgttttct taacatcgcg
     2101 gcaactcaag aaacggcaGG TTCGGATCTT AGCTACTAGA GAAAGAGGAG AAATACTAGA
     2161 TGGTTAGCAA AGGCGAGGCG GTTATCAAGG AGTTTATGCG TTTTAAGGTT CACATGGAGG
     2221 GTAGCATGAA CGGTCACGAG TTCGAGATCG AGGGTGAAGG CGAGGGTCGT CCGTACGAAG
     2281 GCACCCAGAC CGCGAAGCTG AAAGTGACCA AGGGTGGCCC GCTGCCGTTC AGCTGGGACA
     2341 TCCTGAGCCC GCAGTTCATG TATGGCAGCC GTGCGTTTAC CAAACACCCG GCGGACATTC
     2401 CGGATTACTA TAAGCAAAGC TTCCCGGAAG GTTTTAAATG GGAGCGTGTT ATGAACTTCG
     2461 AAGATGGTGG CGCGGTGACC GTTACCCAGG ACACCAGCCT GGAGGATGGC ACCCTGATTT
     2521 ACAAGGTGAA ACTGCGTGGC ACCAACTTTC CGCCGGATGG TCCGGTTATG CAGAAGAAAA
     2581 CGATGGGTTG GGAAGCGAGC ACCGAGCGTC TGTATCCGGA AGATGGCGTG CTGAAGGGTG
     2641 ATATCAAAAT GGCGCTGCGT CTGAAGGACG GTGGCCGTTA CCTGGCGGAT TTTAAGACCA
     2701 CCTATAAAGC GAAGAAACCG GTGCAAATGC CGGGTGCGTA CAACGTTGAC CGTAAACTGG
     2761 ATATTACCAG CCACAACGAG GATTATACCG TGGTTGAGCA ATATGAGCGT AGCGAGGGTC
     2821 GCCACAGCAC CGGCGGCATG GACGAACTGT ATAAGTGACC AGGCATCAAA TAAAACGAAA
     2881 GGCTCAGTCg aaagactggg cctttcgttt tatctgttgt ttgtcggtga acgctctcta
     2941 ctagagtcac actggctcac cttcgggtgg gcctttctgc gtttataagt cggtctcata
     3001 cagcggccgg tcaccatata tcaagtttac ggctagctca gtcctaggta ctatgctagc
     3061 tactagagaa agaggagaaa tactagatgg ctgaagcgca aaatgatccc ctgctgccgg
     3121 gatactcgtt taatgcccat ctggtggcgg gtttaacgcc gattgaggcc aacggttatc
     3181 tcgatttttt tatcgaccga ccgctgggaa tgaaaggtta tattctcaat ctcaccattc
     3241 gcggtcaggg ggtggtgaaa aatcagggac gagaatttgt ttgccgaccg ggtgatattt
     3301 tgctgttccc gccaggagag attcatcact acggtcgtca tccggaggct cgcgaatggt
     3361 atcaccagtg ggtttacttt cgtccgcgcg cctactggca tgaatggctt aactggccgt
     3421 caatatttgc caatacgggg ttctttcgcc cggatgaagc gcaccagccg catttcagcg
     3481 acctgtttgg gcaaatcatt aacgccgggc aaggggaagg gcgctattcg gagctgctgg
     3541 cgataaatct gcttgagcaa ttgttactgc ggcgcatgga agcgattaac gagtcgctcc
     3601 atccaccgat ggataatcgg gtacgcgagg cttgtcagta catcagcgat cacctggcag
     3661 acagcaattt tgatatcgcc agcgtcgcac agcatgtttg cttgtcgccg tcgcgtctgt
     3721 cacatctttt ccgccagcag ttagggatta gcgtcttaag ctggcgcgag gaccaacgta
     3781 tcagccaggc gaagctgctt ttgagcacca cccggatgcc tatcgccacc gtcggtcgca
     3841 atgttggttt tgacgatcaa ctctatttct cgcgggtatt taaaaaatgc accggggcca
     3901 gcccgagcga gttccgtgcc ggttaataac caattattga aggccgctaa cgcagccttt
     3961 ttttgtttct ggtctGccaa tggcggcgcg ccatcgaatg gcgcaaaacc tttcgcggta
     4021 tggcatgata gcgcccggaa gagagtcaat tcagggtggt gaatatgaaa ccagtaacgt
     4081 tatacgatgt cgcagagtat gccggtgtct cttatcagac cgtttcccgc gtggtgaacc
     4141 aggccagcca cgtttctgcg aaaacgcggg aaaaagtgga agcggcgatg gcggagctga
     4201 attacattcc caaccgcgtg gcacaacaac tggcgggcaa acagtcgttg ctgattggcg
     4261 ttgccacctc cagtctggcc ctgcacgcgc cgtcgcaaat tgtcgcggcg attaaatctc
     4321 gcgccgatca actgggtgcc agcgtggtgg tgtcgatggt agaacgaagc ggcgtcgaag
     4381 cctgtaaagc ggcggtgcac aatcttctcg cgcaacgcgt cagtgggctg atcattaact
     4441 atccgctgga tgaccaggat gccattgctg tggaagctgc ctgcactaat gttccggcgt
     4501 tatttcttga tgtctctgac cagacaccca tcaacagtat tattttctcc catgaggacg
     4561 gtacgcgact gggcgtggag catctggtcg cattgggtca ccagcaaatc gcgctgttag
     4621 cgggcccatt aagttctgtc tcggcgcgtc tgcgtctggc tggctggcat aaatatctca
     4681 ctcgcaatca aattcagccg atagcggaac gggaaggcga ctggagtgcc atgtccggtt
     4741 ttcaacaaac catgcaaatg ctgaatgagg gcatcgttcc cactgcgatg ctggttgcca
     4801 acgatcagat ggcgctgggc gcaatgcgcg ccattaccga gtccgggctg cgcgttggtg
     4861 cggatatctc ggtagtggga tacgacgata ccgaagatag ctcatgttat atcccgccgt
     4921 taaccaccat caaacaggat tttcgcctgc tggggcaaac cagcgtggac cgcttgctgc
     4981 aactctctca gggccaggcg gtgaagggca atcagctgtt gccagtctca ctggtgaaaa
     5041 gaaaaaccac cctggcgccc aatacgcaaa ccgcctctcc ccgcgcgttg gccgattcat
     5101 taatgcagct ggcacgacag gtttcccgac tggaaagcgg gcagtgataa tccaggagga
     5161 aaaaaatgtc cagattagat aaaagtaaag tgattaacag cgcattagag ctgcttaatg
     5221 aggtcggaat cgaaggttta acaacccgta aactcgccca gaagctaggt gtagagcagc
     5281 ctacattgta ttggcatgta aaaaataagc gggctttgct cgacgcctta gccattgaga
     5341 tgttagatag gcaccatact cacttttgcc ctttagaagg ggaaagctgg caagattttt
     5401 tacgtaataa cgctaaaagt tttagatgtg ctttactaag tcatcgcgat ggagcaaaag
     5461 tacatttagg tacacggcct acagaaaaac agtatgaaac tctcgaaaat caattagcct
     5521 ttttatgcca acaaggtttt tcactagaga atgcattata tgcactcagc gctgtggggc
     5581 attttacttt aggttgcgta ttggaagatc aagagcatca agtcgctaaa gaagaaaggg
     5641 aaacacctac tactgatagt atgccgccat tattacgaca agctatcgaa ttatttgatc
     5701 accaaggtgc agagccagcc ttcttattcg gccttgaatt gatcatatgc ggattagaaa
     5761 aacaacttaa atgtgaaagt gggtcctaat aattggtaac gaatcagaca attgacggct
     5821 cgagggagta gcatagggtt tgcagaatcc ctgcttcgtc catttgacag gcacattatg
     5881 catcgatgat aagctgtcaa acatgagcag atcctctacg ccggacgcat cgtggccggc
     5941 atcaccggcg ccacaggtgc ggttgctggc gcctatatcg ccgacatcac cgatggggaa
     6001 gatcgggctc gccacttcgg gctcatgagc aaatatttta tctgaggtgc ttcctcgctc
     6061 actgactcgc tgcacgaggc agacctcagc gctagcggag tgtatactgg cttactatgt
     6121 tggcactgat gagggtgtca gtgaagtgct tcatgtggca ggagaaaaaa ggctgcaccg
     6181 gtgcgtcagc agaatatgtg atacaggata tattccgctt cctcgctcac tgactcgcta
     6241 cgctcggtcg ttcgactgcg gcgagcggaa atggcttacg aacggggcgg agatttcctg
     6301 gaagatgcca
//
