# Supplementary material for: The Coli Toolkit (CTK): An Extension of the Modular Yeast Toolkit for Use in E. coli
Source: ACS Synth Biol. 2026 Jan 25;15(2):462–71. doi: 10.1021/acssynbio.5c00489 (PMC12930495; doi:10.1021/acssynbio.5c00489)
Supplement: Supplementary file 2 [file sb5c00489_si_002.zip › pCTK_plasmids_-_2025-10-22/pCTK024.gb]

LOCUS       pCTK024                 1729 bp ds-DNA     circular     22-MAY-2025
DEFINITION  .
COMMENT     Sequence created by bulk assembly. Backbone 5' end ligation method:
            enzyme with enzyme BsmBI 3' end ligation method: enzyme with enzyme
            BsmBI Insert 5' end ligation method: enzyme with enzyme BsmBI 3'
            end ligation method: enzyme with enzyme BsmBI
FEATURES             Location/Qualifiers
     protein_bind    complement(356..359)
                     /label="BsmBI"
                     /ApEinfo_revcolor="#b1ff67"
                     /ApEinfo_fwdcolor="#b1ff67"
                     /note="label: BsmBI(1) ApEinfo_revcolor: #E72E00 ApEinfo_graphicformat: arrow_data {{0 1 2 0 0 -1} {} 0}width 5 offset 0"
     misc_feature    356..368
                     /label="Type 2a1 entry overhang"
                     /ApEinfo_revcolor="#ffef86"
                     /ApEinfo_fwdcolor="#ffef86"
     Promoter        369..431
                     /label="PAmeR"
                     /ApEinfo_revcolor="#f58a5e"
                     /ApEinfo_fwdcolor="#f58a5e"
     misc_feature    432..442
                     /label="Type 2b entry overhang"
                     /ApEinfo_revcolor="#b1ff67"
                     /ApEinfo_fwdcolor="#b1ff67"
     protein_bind    439..442
                     /label="BsmBI"
                     /ApEinfo_revcolor="#b1ff67"
                     /ApEinfo_fwdcolor="#b1ff67"
                     /note="ApEinfo_revcolor: #E72E00 ApEinfo_graphicformat: arrow_data {{0 1 2 0 0 -1} {} 0}width 5 offset 0"
     misc_feature    complement(445..553)
                     /label="CamR Terminator"
                     /ApEinfo_revcolor="#84b0dc"
                     /ApEinfo_fwdcolor="#84b0dc"
                     /note="ApEinfo_revcolor: #66ccff ApEinfo_graphicformat: arrow_data {{0 1 2 0 0 -1} {} 0}width 5 offset 0"
     CDS             complement(554..1213)
                     /label="CamR"
                     /ApEinfo_revcolor="#0000ff"
                     /ApEinfo_fwdcolor="#0000ff"
                     /note="ApEinfo_revcolor: #0000FF ApEinfo_graphicformat: arrow_data {{0 1 2 0 0 -1} {} 0}width 5 offset 0"
     CDS             complement(554..1213)
                     /ApEinfo_revcolor="#84b0dc"
                     /ApEinfo_fwdcolor="#84b0dc"
                     /translation="MEKKITGYTTVDISQWHRKEHFEAFQSVAQCTYNQTVQLDITAFLKTVKKNKHKFYPAFIHILARLMNAHPEFRMAMKDGELVIWDSVHPCYTVFHEQTETFSSLWSEYHDDFRQFLHIYSQDVACYGENLAYFPKGFIENMFFVSANPWVSFTSFDLNVANMDNFFAPVFTMGKYYTQGDKVLMPLAIQVHHAVCDGFHVGRMLNELQQYCDEWQGGA*"
     promoter        complement(1214..1318)
                     /label="CamR Promoter"
                     /ApEinfo_revcolor="#84b0dc"
                     /ApEinfo_fwdcolor="#84b0dc"
                     /note="ApEinfo_revcolor: #66CCFF ApEinfo_graphicformat: arrow_data {{0 1 2 0 0 -1} {} 0}width 5 offset 0"
     rep_origin      complement(1319..353)
                     /label="ColE1"
                     /ApEinfo_revcolor="#7f7f7f"
                     /ApEinfo_fwdcolor="#7f7f7f"
                     /note="ApEinfo_revcolor: #7F7F7F ApEinfo_graphicformat: arrow_data {{0 1 2 0 0 -1} {} 0}width 5 offset 0"
ORIGIN
        1 cacagcccag cttggagcga acgacctaca ccgaactgag atacctacag cgtgagctat
       61 gagaaagcgc cacgcttccc gaagggagaa aggcggacag gtatccggta agcggcaggg
      121 tcggaacagg agagcgcacg agggagcttc cagggggaaa cgcctggtat ctttatagtc
      181 ctgtcgggtt tcgccacctc tgacttgagc gtcgattttt gtgatgctcg tcaggggggc
      241 ggagcctatg gaaaaacgcc agcaacgcgg cctttttacg gttcctggcc ttttgctggc
      301 cttttgctca catgttcttt cctgcgttat cccctgattc tgtggataac cgtagtcggt
      361 ctcaAAACtc gtcactagag ggcgatagtg acaaacttga caactcatca cttcctaggt
      421 ataatgctag cCTGAtgaga ccagaccaat aaaaaacgcc cggcggcaac cgagcgttct
      481 gaacaaatcc agatggagtt ctgaggtcat tactggatct atcaacagga gtccaagcga
      541 gctcgatatc aaattacgcc ccgccctgcc actcatcgca gtactgttgt aattcattaa
      601 gcattctgcc gacatggaag ccatcacaaa cggcatgatg aacctgaatc gccagcggca
      661 tcagcacctt gtcgccttgc gtataatatt tgcccatggt gaaaacgggg gcgaagaagt
      721 tgtccatatt ggccacgttt aaatcaaaac tggtgaaact cacccaggga ttggctgaaa
      781 cgaaaaacat attctcaata aaccctttag ggaaataggc caggttttca ccgtaacacg
      841 ccacatcttg cgaatatatg tgtagaaact gccggaaatc gtcgtggtat tcactccaga
      901 gcgatgaaaa cgtttcagtt tgctcatgga aaacggtgta acaagggtga acactatccc
      961 atatcaccag ctcaccgtct ttcattgcca tacgaaattc cggatgagca ttcatcaggc
     1021 gggcaagaat gtgaataaag gccggataaa acttgtgctt atttttcttt acggtcttta
     1081 aaaaggccgt aatatccagc tgaacggtct ggttataggt acattgagca actgactgaa
     1141 atgcctcaaa atgttcttta cgatgccatt gggatatatc aacggtggta tatccagtga
     1201 tttttttctc cattttagct tccttagctc ctgaaaatct cgataactca aaaaatacgc
     1261 ccggtagtga tcttatttca ttatggtgaa agttggaacc tcttacgtgc ccgatcaatc
     1321 atgaccaaaa tcccttaacg tgagttttcg ttccactgag cgtcagaccc cgtagaaaag
     1381 atcaaaggat cttcttgaga tccttttttt ctgcgcgtaa tctgctgctt gcaaacaaaa
     1441 aaaccaccgc taccagcggt ggtttgtttg ccggatcaag agctaccaac tctttttccg
     1501 aaggtaactg gcttcagcag agcgcagata ccaaatactg ttcttctagt gtagccgtag
     1561 ttaggccacc acttcaagaa ctctgtagca ccgcctacat acctcgctct gctaatcctg
     1621 ttaccagtgg ctgctgccag tggcgataag tcgtgtctta ccgggttgga ctcaagacga
     1681 tagttaccgg ataaggcgca gcggtcgggc tgaacggggg gttcgtgca
//
