# Supplementary material for: The Coli Toolkit (CTK): An Extension of the Modular Yeast Toolkit for Use in E. coli
Source: ACS Synth Biol. 2026 Jan 25;15(2):462–71. doi: 10.1021/acssynbio.5c00489 (PMC12930495; doi:10.1021/acssynbio.5c00489)
Supplement: Supplementary file 2 [file sb5c00489_si_002.zip › pCTK_plasmids_-_2025-10-22/pCTK041.gb]

LOCUS       pCTK041                 1701 bp ds-DNA     circular     22-MAY-2025
DEFINITION  .
FEATURES             Location/Qualifiers
     protein_bind    complement(1..4)
                     /label="BsmBI"
                     /ApEinfo_revcolor="#b1ff67"
                     /ApEinfo_fwdcolor="#b1ff67"
                     /label="BsmBI(1)"
                     /ApEinfo_graphicformat="arrow_data {{0 1 2 0 0 -1} {} 0}width 5 offset 0"
     misc_feature    1..13
                     /label="Type 2 entry overhang"
                     /ApEinfo_revcolor="#ffef86"
                     /ApEinfo_fwdcolor="#ffef86"
     promoter        14..48
                     /label="BBa_J23115"
                     /ApEinfo_revcolor="#c7b0e3"
                     /ApEinfo_fwdcolor="#c7b0e3"
     misc_feature    49..59
                     /label="Type 2b entry overhang"
                     /ApEinfo_revcolor="#b1ff67"
                     /ApEinfo_fwdcolor="#b1ff67"
     protein_bind    56..59
                     /label="BsmBI"
                     /ApEinfo_revcolor="#b1ff67"
                     /ApEinfo_fwdcolor="#b1ff67"
                     /ApEinfo_graphicformat="arrow_data {{0 1 2 0 0 -1} {} 0}width 5 offset 0"
     misc_feature    complement(62..170)
                     /label="CamR Terminator"
                     /ApEinfo_revcolor="#84b0dc"
                     /ApEinfo_fwdcolor="#84b0dc"
                     /ApEinfo_graphicformat="arrow_data {{0 1 2 0 0 -1} {} 0}width 5 offset 0"
     CDS             complement(171..830)
                     /label="CamR"
                     /ApEinfo_revcolor="#0000ff"
                     /ApEinfo_fwdcolor="#0000ff"
                     /ApEinfo_graphicformat="arrow_data {{0 1 2 0 0 -1} {} 0}width 5 offset 0"
                     /translation="MEKKITGYTTVDISQWHRKEHFEAFQSVAQCTYNQTVQLDITAFLKTVKKNKHKFYPAFIHILARLMNAHPEFRMAMKDGELVIWDSVHPCYTVFHEQTETFSSLWSEYHDDFRQFLHIYSQDVACYGENLAYFPKGFIENMFFVSANPWVSFTSFDLNVANMDNFFAPVFTMGKYYTQGDKVLMPLAIQVHHAVCDGFHVGRMLNELQQYCDEWQGGA*"
     misc_feature    complement(191..196)
                     /label="BtgZI site"
                     /ApEinfo_revcolor="#c6c9d1"
                     /ApEinfo_fwdcolor="#c6c9d1"
     misc_feature    518..523
                     /label="BtgZI site"
                     /ApEinfo_revcolor="#c6c9d1"
                     /ApEinfo_fwdcolor="#c6c9d1"
     promoter        complement(831..935)
                     /label="CamR Promoter"
                     /ApEinfo_revcolor="#84b0dc"
                     /ApEinfo_fwdcolor="#84b0dc"
                     /ApEinfo_graphicformat="arrow_data {{0 1 2 0 0 -1} {} 0}width 5 offset 0"
     rep_origin      complement(936..1699)
                     /label="ColE1"
                     /ApEinfo_revcolor="#7f7f7f"
                     /ApEinfo_fwdcolor="#7f7f7f"
                     /ApEinfo_graphicformat="arrow_data {{0 1 2 0 0 -1} {} 0}width 5 offset 0"
ORIGIN
        1 tcggtctcaA ACGtttatag ctagctcagc ccttggtaca atgctagcCT GAtgagacca
       61 gaccaataaa aaacgcccgg cggcaaccga gcgttctgaa caaatccaga tggagttctg
      121 aggtcattac tggatctatc aacaggagtc caagcgagct cgatatcaaa ttacgccccg
      181 ccctgccact catcgcagta ctgttgtaat tcattaagca ttctgccgac atggaagcca
      241 tcacaaacgg catgatgaac ctgaatcgcc agcggcatca gcaccttgtc gccttgcgta
      301 taatatttgc ccatggtgaa aacgggggcg aagaagttgt ccatattggc cacgtttaaa
      361 tcaaaactgg tgaaactcac ccagggattg gctgaaacga aaaacatatt ctcaataaac
      421 cctttaggga aataggccag gttttcaccg taacacgcca catcttgcga atatatgtgt
      481 agaaactgcc ggaaatcgtc gtggtattca ctccagagcg atgaaaacgt ttcagtttgc
      541 tcatggaaaa cggtgtaaca agggtgaaca ctatcccata tcaccagctc accgtctttc
      601 attgccatac gaaattccgg atgagcattc atcaggcggg caagaatgtg aataaaggcc
      661 ggataaaact tgtgcttatt tttctttacg gtctttaaaa aggccgtaat atccagctga
      721 acggtctggt tataggtaca ttgagcaact gactgaaatg cctcaaaatg ttctttacga
      781 tgccattggg atatatcaac ggtggtatat ccagtgattt ttttctccat tttagcttcc
      841 ttagctcctg aaaatctcga taactcaaaa aatacgcccg gtagtgatct tatttcatta
      901 tggtgaaagt tggaacctct tacgtgcccg atcaatcatg accaaaatcc cttaacgtga
      961 gttttcgttc cactgagcgt cagaccccgt agaaaagatc aaaggatctt cttgagatcc
     1021 tttttttctg cgcgtaatct gctgcttgca aacaaaaaaa ccaccgctac cagcggtggt
     1081 ttgtttgccg gatcaagagc taccaactct ttttccgaag gtaactggct tcagcagagc
     1141 gcagatacca aatactgttc ttctagtgta gccgtagtta ggccaccact tcaagaactc
     1201 tgtagcaccg cctacatacc tcgctctgct aatcctgtta ccagtggctg ctgccagtgg
     1261 cgataagtcg tgtcttaccg ggttggactc aagacgatag ttaccggata aggcgcagcg
     1321 gtcgggctga acggggggtt cgtgcacaca gcccagcttg gagcgaacga cctacaccga
     1381 actgagatac ctacagcgtg agctatgaga aagcgccacg cttcccgaag ggagaaaggc
     1441 ggacaggtat ccggtaagcg gcagggtcgg aacaggagag cgcacgaggg agcttccagg
     1501 gggaaacgcc tggtatcttt atagtcctgt cgggtttcgc cacctctgac ttgagcgtcg
     1561 atttttgtga tgctcgtcag gggggcggag cctatggaaa aacgccagca acgcggcctt
     1621 tttacggttc ctggcctttt gctggccttt tgctcacatg ttctttcctg cgttatcccc
     1681 tgattctgtg gataaccgta g
//
