# Supplementary material for: The Coli Toolkit (CTK): An Extension of the Modular Yeast Toolkit for Use in E. coli
Source: ACS Synth Biol. 2026 Jan 25;15(2):462–71. doi: 10.1021/acssynbio.5c00489 (PMC12930495; doi:10.1021/acssynbio.5c00489)
Supplement: Supplementary file 2 [file sb5c00489_si_002.zip › pCTK_plasmids_-_2025-10-22/pCTK121.gb]

LOCUS       pCTK121                 4283 bp ds-DNA     circular     22-MAY-2025
DEFINITION  .
COMMENT     Sequence created by bulk assembly. Backbone 5' end ligation method:
            homology with bases gtttataagtcggtctcatacagcggcc 3' end ligation
            method: homology with bases ccgccccttgagaccatgaaagtg Insert 5' end
            ligation method: homology with bases ccgccccttgagaccatgaaagtg 3'
            end ligation method: homology with bases
            gtttataagtcggtctcatacagcggcc
FEATURES             Location/Qualifiers
     CDS             712..1503
                     /label="SmR"
                     /ApEinfo_revcolor="#b7e6d7"
                     /ApEinfo_fwdcolor="#b7e6d7"
                     /note="codon_start: 1 translation: MREAVIAEVSTQLSEVVGVIERHLEPTLLAVHLYGSAVDGGLKPHSDIDLLVTVTVRLDETTRRALINDLLETSASPGESEILRAVEVTIVVHDDIIPWRYPAKRELQFGEWQRNDILAGIFEPATIDIDLAILLTKAREHSVALVGPAAEELFDPVPEQDLFEALNETLTLWNSPPDWAGDERNVVLTLSRIWYSAVTGKIAPKDVAADWAMERLPAQYQPVILEARQAYLGQEEDRLASRADQLEEFVHYVKGEITKVVGK* product: aminoglycoside adenylyltransferase (Murphy, 1985) gene: aadA note: confers resistance to spectinomycin and streptomycin transl_table: 1"
     primer          1414..1431
                     /label="oMaM_Spec_RB"
                     /note="sequence: GAAGAAGATCGCTTGGCC"
                     /ApEinfo_revcolor="#c7b0e3"
                     /ApEinfo_fwdcolor="#c7b0e3"
     primer          complement(1593..1651)
                     /label="oJCM087_pSC101 ori SmR_rev"
                     /note="sequence: cactttcatggtctcaaggggcggcttcaataattggtttggtaccgagttcttagacg"
                     /ApEinfo_revcolor="#75c6a9"
                     /ApEinfo_fwdcolor="#75c6a9"
     protein_bind    complement(1632..1635)
                     /label="BsaI"
                     /ApEinfo_revcolor="#b1ff67"
                     /ApEinfo_fwdcolor="#b1ff67"
                     /label="BsaI(1)"
                     /ApEinfo_graphicformat="arrow_data {{0 1 2 0 0 -1} {} 0}width 5 offset 0"
     protein_bind    complement(1637..1642)
                     /label="BsaI"
                     /ApEinfo_revcolor="#b1ff67"
                     /ApEinfo_fwdcolor="#b1ff67"
                     /label="BsaI(1)"
                     /ApEinfo_graphicformat="arrow_data {{0 1 2 0 0 -1} {} 0}width 5 offset 0"
     promoter        1645..1774
                     /label="BBa_J72163 GlpT Promoter"
                     /ApEinfo_revcolor="#b1ff67"
                     /ApEinfo_fwdcolor="#b1ff67"
                     /ApEinfo_graphicformat="arrow_data {{0 1 2 0 0 -1} {} 0}width 5 offset 0"
     primer          complement(1770..1810)
                     /label="oJCM211_RBS-BB_rev"
                     /note="sequence: CTAGTATTTCTCCTCTTTCTCTAGTAGCTAAGATCCGAACC"
                     /ApEinfo_revcolor="#75c6a9"
                     /ApEinfo_fwdcolor="#75c6a9"
     RBS             1775..1810
                     /label="sfGFP Ribosome Binding Site"
                     /ApEinfo_revcolor="#b1ff67"
                     /ApEinfo_fwdcolor="#b1ff67"
                     /ApEinfo_graphicformat="arrow_data {{0 1 2 0 0 -1} {} 0}width 5 offset 0"
     CDS             1811..2527
                     /label="sfGFP"
                     /ApEinfo_revcolor="#34ff03"
                     /ApEinfo_fwdcolor="#34ff03"
                     /ApEinfo_graphicformat="arrow_data {{0 1 2 0 0 -1} {} 0}width 5 offset 0"
                     /translation="MRKGEELFTGVVPILVELDGDVNGHKFSVRGEGEGDATNGKLTLKFICTTGKLPVPWPTLVTTLTYGVQCFARYPDHMKQHDFFKSAMPEGYVQERTISFKDDGTYKTRAEVKFEGDTLVNRIELKGIDFKEDGNILGHKLEYNFNSHNVYITADKQKNGIKANFKIRHNVEDGSVQLADHYQQNTPIGDGPVLLPDNHYLSTQSVLSKDPNEKRDHMVLLEFVTAAGITHGMDELYK*"
     primer          complement(1864..1887)
                     /label="oJCM107_sfGFP-sequencing_rev"
                     /note="sequence: ttatgaccgttgacatcaccatcc"
                     /ApEinfo_revcolor="#84b0dc"
                     /ApEinfo_fwdcolor="#84b0dc"
     primer          2464..2485
                     /label="oJCM108_sfGFP-sequencing_fw"
                     /note="sequence: ggttctgctggagttcgtaacc"
                     /ApEinfo_revcolor="#f58a5e"
                     /ApEinfo_fwdcolor="#f58a5e"
     primer          2528..2558
                     /label="oJCM210_B0015-BB_fw"
                     /note="sequence: CCAGGCATCAAATAAAACGAAAGGCTCAGTC"
                     /ApEinfo_revcolor="#ff9ccd"
                     /ApEinfo_fwdcolor="#ff9ccd"
     terminator      2528..2656
                     /label="BBa_B0015 Terminator"
                     /ApEinfo_revcolor="#b1ff67"
                     /ApEinfo_fwdcolor="#b1ff67"
                     /ApEinfo_graphicformat="arrow_data {{0 1 2 0 0 -1} {} 0}width 5 offset 0"
     primer          2650..2709
                     /label="oJCM086_pSC101 ori SmR_fw"
                     /note="sequence: gtttataagtcggtctcatacagcggccaaccgtaaaaactgtcagaccaagtttacgag"
                     /ApEinfo_revcolor="#c7b0e3"
                     /ApEinfo_fwdcolor="#c7b0e3"
     protein_bind    2661..2666
                     /label="BsaI"
                     /ApEinfo_revcolor="#b1ff67"
                     /ApEinfo_fwdcolor="#b1ff67"
                     /ApEinfo_graphicformat="arrow_data {{0 1 2 0 0 -1} {} 0}width 5 offset 0"
     protein_bind    2668..2671
                     /label="BsaI"
                     /ApEinfo_revcolor="#b1ff67"
                     /ApEinfo_fwdcolor="#b1ff67"
                     /ApEinfo_graphicformat="arrow_data {{0 1 2 0 0 -1} {} 0}width 5 offset 0"
     terminator      2718..2812
                     /label="lambda t0 terminator"
                     /ApEinfo_revcolor="#c6c9d1"
                     /ApEinfo_fwdcolor="#c6c9d1"
                     /note="gene: note: transcription terminator from phage lambda"
     primer          complement(2735..2753)
                     /label="QE-rev"
                     /note="sequence: GTTCTGAGGTCATTACTGG"
                     /ApEinfo_revcolor="#f7977a"
                     /ApEinfo_fwdcolor="#f7977a"
     primer          complement(2790..2806)
                     /label="Copy of oMaM067"
                     /note="sequence: CCAGACCAATAAAAAACGCCC"
                     /ApEinfo_revcolor="#f7977a"
                     /ApEinfo_fwdcolor="#f7977a"
     rep_origin      3304..3526
                     /label="pSC101 ori"
                     /ApEinfo_revcolor="#ffef86"
                     /ApEinfo_fwdcolor="#ffef86"
                     /note="note: low-copy replication origin that requires the Rep101 protein"
     CDS             3574..241
                     /label="Rep101"
                     /ApEinfo_revcolor="#993366"
                     /ApEinfo_fwdcolor="#993366"
                     /note="codon_start: 1 translation: MSELVVFKANELAISRYDLTEHETKLILCCVALLNPTIENPTRKERTVSFTYNQYAQMMNISRENAYGVLAKATRELMTRTVEIRNPLVKGFEIFQWTNYAKFSSEKLELVFSEEILPYLFQLKKFIKYNLEHVKSFENKYSMRIYEWLLKELTQKKTHKANIEISLDEFKFMLMLENNYHEFKRLNQWVLKPISKDLNTYSNMKLVVDKRGRPTDTLIFQVELDRQMDLVTELENNQIKMNGDKIPTTITSDSYLRNGLRKTLHDALTAKIQLTSFEAKFLSDMQSKHDLNGSFSWLTQKQRTTLENILAKYGRI* product: RepA protein needed for replication with the pSC101 origin gene: rep101 transl_table: 1"
ORIGIN
        1 ccagataaaa atgaatggtg acaaaatacc aacaaccatt acatcagatt cctacctacg
       61 taacggacta agaaaaacac tacacgatgc tttaactgca aaaattcagc tcaccagttt
      121 tgaggcaaaa tttttgagtg acatgcaaag taagcatgat ctcaatggtt cgttctcatg
      181 gctcacgcaa aaacaacgaa ccacactaga gaacatactg gctaaatacg gaaggatctg
      241 aggttcttat ggctcttgta tctatcagtg aagcatcaag actaacaaac aaaagtagaa
      301 caactgttca ccgttagata tcaaagggaa aactgtccat atgcacagat gaaaacggtg
      361 taaaaaagat agatacatca gagcttttac gagtttttgg tgcatttaaa gctgttcacc
      421 atgaacagat cgacaatgta acgattatca aaaaggatct tcacctagat ccttttaaat
      481 taaaaatgaa gcttcgttgt gtctcaaaat ctctgatgtt acattgcaca agataaaaat
      541 atatcatcat gaacaataaa actgtctgct tacataaaca gtaatacaag gggtgtttac
      601 tagaggttga tcgggcacgt aagaggttcc aactttcacc ataatgaaat aagatcacta
      661 ccgggcgtat tttttgagtt atcgagattt tcaggagcta aggaagctaa aatgagggaa
      721 gcggtgatcg ccgaagtatc gactcaacta tcagaggtag ttggcgtcat cgagcgccat
      781 ctcgaaccga cgttgctggc cgtacatttg tacggctccg cagtggatgg cggcctgaag
      841 ccacacagtg atattgattt gctggttacg gtgaccgtaa ggcttgatga aacaacgcgg
      901 cgagctttga tcaacgacct tttggaaact tcggcttccc ctggagagag cgagattctc
      961 cgcgctgtag aagtcaccat tgttgtgcac gacgacatca ttccgtggcg ttatccagct
     1021 aagcgcgaac tgcaatttgg agaatggcag cgcaatgaca ttcttgcagg tatcttcgag
     1081 ccagccacga tcgacattga tctggctatc ttgctgacaa aagcaagaga acatagcgtt
     1141 gccttggtag gtccagcggc ggaggaactc tttgatccgg ttcctgaaca ggatctattt
     1201 gaggcgctaa atgaaacctt aacgctatgg aactcgccgc ccgactgggc tggcgatgag
     1261 cgaaatgtag tgcttacgtt gtcccgcatt tggtacagcg cagtaaccgg caaaatcgcg
     1321 ccgaaggatg tcgctgccga ctgggcaatg gagcgcctgc cggcccagta tcagcccgtc
     1381 atacttgaag ctagacaggc ttatcttgga caagaagaag atcgcttggc ctcgcgcgca
     1441 gatcagttgg aagaatttgt ccactacgtg aaaggcgaga tcaccaaggt agtcggcaaa
     1501 taatactagc tccggcaaaa aaacgggcaa ggtgtcacca ccctgccctt tttctttaaa
     1561 accgaaaaga ttacttcgcg tttgccacct gacgtctaag aactcggtac caaaccaatt
     1621 attgaagccg ccccttgaga ccatgaaagt gaaacgtgat ttcatgcgtc attttgaaca
     1681 ttttgtaaat cttatttaat aatgtgtgcg gcaattcaca tttaatttat gaatgttttc
     1741 ttaacatcgc ggcaactcaa gaaacggcag gttcggatct tagctactag agaaagagga
     1801 gaaatactag atgcgtaaag gcgaagagct gttcactggt gtcgtcccta ttctggtgga
     1861 actggatggt gatgtcaacg gtcataagtt ttccgtgcgt ggcgagggtg aaggtgacgc
     1921 aactaatggt aaactgacgc tgaagttcat ctgtactact ggtaaactgc cggttccttg
     1981 gccgactctg gtaacgacgc tgacttatgg tgttcagtgc tttgctcgtt atccggacca
     2041 tatgaagcag catgacttct tcaagtccgc catgccggaa ggctatgtgc aggaacgcac
     2101 gatttccttt aaggatgacg gcacgtacaa aacgcgtgcg gaagtgaaat ttgaaggcga
     2161 taccctggta aaccgcattg agctgaaagg cattgacttt aaagaggacg gcaatatcct
     2221 gggccataag ctggaataca attttaacag ccacaatgtt tacatcaccg ccgataaaca
     2281 aaaaaatggc attaaagcga attttaaaat tcgccacaac gtggaggatg gcagcgtgca
     2341 gctggctgat cactaccagc aaaacactcc aatcggtgat ggtcctgttc tgctgccaga
     2401 caatcactat ctgagcacgc aaagcgttct gtctaaagat ccgaacgaga aacgcgatca
     2461 tatggttctg ctggagttcg taaccgcagc gggcatcacg catggtatgg atgaactgta
     2521 caaatgacca ggcatcaaat aaaacgaaag gctcagtcga aagactgggc ctttcgtttt
     2581 atctgttgtt tgtcggtgaa cgctctctac tagagtcaca ctggctcacc ttcgggtggg
     2641 cctttctgcg tttataagtc ggtctcatac agcggccaac cgtaaaaact gtcagaccaa
     2701 gtttacgagc tcgcttggac tcctgttgat agatccagta atgacctcag aactccatct
     2761 ggatttgttc agaacgctcg gttgccgccg ggcgtttttt attggtgaga atccaagcac
     2821 tagggacagt aagacgggta agcctgttga tgataccgct gccttactgg gtgcattagc
     2881 cagtctgaat gacctgtcac gggataatcc gaagtggtca gactggaaaa tcagagggca
     2941 ggaactgctg aacagcaaaa agtcagatag caccacatag cagacccgcc ataaaacgcc
     3001 ctgagaagcc cgtgacgggc ttttcttgta ttatgggtag tttccttgca tgaatccata
     3061 aaaggcgcct gtagtgccat ttacccccat tcactgccag agccgtgagc gcagcgaact
     3121 gaatgtcacg aaaaagacag cgactcaggt gcctgatggt cggagacaaa aggaatattc
     3181 agcgatttgc ccgagcttgc gagggtgcta cttaagcctt tagggtttta aggtctgttt
     3241 tgtagaggag caaacagcgt ttgcgacatc cttttgtaat actgcggaac tgactaaagt
     3301 agtgagttat acacagggct gggatctatt ctttttatct ttttttattc tttctttatt
     3361 ctataaatta taaccacttg aatataaaca aaaaaaacac acaaaggtct agcggaattt
     3421 acagagggtc tagcagaatt tacaagtttt ccagcaaagg tctagcagaa tttacagata
     3481 cccacaactc aaaggaaaag gacatgtaat tatcattgac tagcccatct caattggtat
     3541 agtgattaaa atcacctaga ccaattgaga tgtatgtctg aattagttgt tttcaaagca
     3601 aatgaactag cgattagtcg ctatgactta acggagcatg aaaccaagct aattttatgc
     3661 tgtgtggcac tactcaaccc cacgattgaa aaccctacaa ggaaagaacg gacggtatcg
     3721 ttcacttata accaatacgc tcagatgatg aacatcagta gggaaaatgc ttatggtgta
     3781 ttagctaaag caaccagaga gctgatgacg agaactgtgg aaatcaggaa tcctttggtt
     3841 aaaggctttg agattttcca gtggacaaac tatgccaagt tctcaagcga aaaattagaa
     3901 ttagttttta gtgaagagat attgccttat cttttccagt taaaaaaatt cataaaatat
     3961 aatctggaac atgttaagtc ttttgaaaac aaatactcta tgaggattta tgagtggtta
     4021 ttaaaagaac taacacaaaa gaaaactcac aaggcaaata tagagattag ccttgatgaa
     4081 tttaagttca tgttaatgct tgaaaataac taccatgagt ttaaaaggct taaccaatgg
     4141 gttttgaaac caataagtaa agatttaaac acttacagca atatgaaatt ggtggttgat
     4201 aagcgaggcc gcccgactga tacgttgatt ttccaagttg aactagatag acaaatggat
     4261 ctcgtaaccg aacttgagaa caa
//
