# Supplementary material for: The Coli Toolkit (CTK): An Extension of the Modular Yeast Toolkit for Use in E. coli
Source: ACS Synth Biol. 2026 Jan 25;15(2):462–71. doi: 10.1021/acssynbio.5c00489 (PMC12930495; doi:10.1021/acssynbio.5c00489)
Supplement: Supplementary file 2 [file sb5c00489_si_002.zip › pCTK_plasmids_-_2025-10-22/pCTK154.gb]

LOCUS       pCTK154                 2563 bp ds-DNA     circular     22-MAY-2025
DEFINITION  .
FEATURES             Location/Qualifiers
     protein_bind    complement(181..184)
                     /label="BsmBI"
                     /ApEinfo_revcolor="#b1ff67"
                     /ApEinfo_fwdcolor="#b1ff67"
                     /label="BsmBI(1)"
                     /ApEinfo_graphicformat="arrow_data {{0 1 2 0 0 -1} {} 0}width 5 offset 0"
     misc_feature    181..193
                     /label="Type 2b entry overhang"
                     /ApEinfo_revcolor="#ffef86"
                     /ApEinfo_fwdcolor="#ffef86"
     misc_feature    190..193
                     /label="Type 2b entry overhang"
                     /ApEinfo_revcolor="#b1ff67"
                     /ApEinfo_fwdcolor="#b1ff67"
     misc_feature    190..193
                     /label="Type 2b entry overhang"
                     /ApEinfo_revcolor="#ffef86"
                     /ApEinfo_fwdcolor="#ffef86"
     insulator       194..268
                     /label="RiboJ"
                     /ApEinfo_revcolor="#85dae9"
                     /ApEinfo_fwdcolor="#85dae9"
     misc_RNA        196..245
                     /label="sTRSV HHRz"
                     /ApEinfo_revcolor="#008000"
                     /ApEinfo_fwdcolor="#008000"
                     /note="note: hammerhead ribozyme from the tobacco ringspot virus satellite RNA (Khvorova et al., 2003)"
     misc_feature    269..272
                     /label="Type 2c entry overhang"
                     /ApEinfo_revcolor="#b1ff67"
                     /ApEinfo_fwdcolor="#b1ff67"
     misc_feature    269..272
                     /label="Type 2c entry overhang"
                     /ApEinfo_revcolor="#ffef86"
                     /ApEinfo_fwdcolor="#ffef86"
     RBS             281..292
                     /label="BBa_B0064"
                     /ApEinfo_revcolor="#ff9ccd"
                     /ApEinfo_fwdcolor="#ff9ccd"
     misc_feature    299..302
                     /label="Type 3 entry overhang"
                     /ApEinfo_revcolor="#b1ff67"
                     /ApEinfo_fwdcolor="#b1ff67"
     misc_feature    299..302
                     /label="Type 3 entry overhang"
                     /ApEinfo_revcolor="#ffef86"
                     /ApEinfo_fwdcolor="#ffef86"
     CDS             300..1016
                     /label="superfolder GFP"
                     /ApEinfo_revcolor="#b1ff67"
                     /ApEinfo_fwdcolor="#b1ff67"
     CDS             300..1016
                     /label="sfGFP"
                     /ApEinfo_revcolor="#b7e6d7"
                     /ApEinfo_fwdcolor="#b7e6d7"
                     /translation="MRKGEELFTGVVPILVELDGDVNGHKFSVRGEGEGDATNGKLTLKFICTTGKLPVPWPTLVTTLTYGVQCFARYPDHMKQHDFFKSAMPEGYVQERTISFKDDGTYKTRAEVKFEGDTLVNRIELKGIDFKEDGNILGHKLEYNFNSHNVYITADKQKNGIKANFKIRHNVEDGSVQLADHYQQNTPIGDGPVLLPDNHYLSTQSVLSKDPNEKRDHMVLLEFVTAAGITHGMDELYK*"
     misc_feature    698..698
                     /label="C->T mutation"
                     /ApEinfo_revcolor="#c7b0e3"
                     /ApEinfo_fwdcolor="#c7b0e3"
     misc_feature    1014..1016
                     /label="Insert: stop codon"
                     /ApEinfo_revcolor="#c6c9d1"
                     /ApEinfo_fwdcolor="#c6c9d1"
     misc_feature    1017..1020
                     /label="Type 4 entry overhang"
                     /ApEinfo_revcolor="#ffef86"
                     /ApEinfo_fwdcolor="#ffef86"
     misc_feature    1017..1020
                     /label="Type 4 entry overhang"
                     /ApEinfo_revcolor="#b1ff67"
                     /ApEinfo_fwdcolor="#b1ff67"
     misc_feature    1021..1029
                     /label="Type 4 STOP"
                     /ApEinfo_revcolor="#84b0dc"
                     /ApEinfo_fwdcolor="#84b0dc"
     terminator      1030..1090
                     /label="L3S2P21"
                     /ApEinfo_revcolor="#ffef86"
                     /ApEinfo_fwdcolor="#ffef86"
     misc_feature    1091..1094
                     /label="Type 5 entry overhang"
                     /ApEinfo_revcolor="#b1ff67"
                     /ApEinfo_fwdcolor="#b1ff67"
     misc_feature    1091..1101
                     /label="Type 5 entry overhang"
                     /ApEinfo_revcolor="#f58a5e"
                     /ApEinfo_fwdcolor="#f58a5e"
     protein_bind    1098..1101
                     /label="BsmBI"
                     /ApEinfo_revcolor="#b1ff67"
                     /ApEinfo_fwdcolor="#b1ff67"
                     /ApEinfo_graphicformat="arrow_data {{0 1 2 0 0 -1} {} 0}width 5 offset 0"
     misc_feature    complement(1104..1212)
                     /label="CamR Terminator"
                     /ApEinfo_revcolor="#84b0dc"
                     /ApEinfo_fwdcolor="#84b0dc"
                     /ApEinfo_graphicformat="arrow_data {{0 1 2 0 0 -1} {} 0}width 5 offset 0"
     misc_feature    complement(1213..1872)
                     /label="CamR"
                     /ApEinfo_revcolor="#85dae9"
                     /ApEinfo_fwdcolor="#85dae9"
     CDS             complement(1213..1872)
                     /label="CamR"
                     /ApEinfo_revcolor="#0000ff"
                     /ApEinfo_fwdcolor="#0000ff"
                     /ApEinfo_graphicformat="arrow_data {{0 1 2 0 0 -1} {} 0}width 5 offset 0"
                     /translation="MEKKITGYTTVDISQWHRKEHFEAFQSVAQCTYNQTVQLDITAFLKTVKKNKHKFYPAFIHILARLMNAHPEFRMAMKDGELVIWDSVHPCYTVFHEQTETFSSLWSEYHDDFRQFLHIYSQDVACYGENLAYFPKGFIENMFFVSANPWVSFTSFDLNVANMDNFFAPVFTMGKYYTQGDKVLMPLAIQVHHAVCDGFHVGRMLNELQQYCDEWQGGA*"
     misc_feature    complement(1233..1238)
                     /label="BtgZI site"
                     /ApEinfo_revcolor="#c6c9d1"
                     /ApEinfo_fwdcolor="#c6c9d1"
     misc_feature    1560..1565
                     /label="BtgZI site"
                     /ApEinfo_revcolor="#c6c9d1"
                     /ApEinfo_fwdcolor="#c6c9d1"
     promoter        complement(1873..1977)
                     /label="CamR Promoter"
                     /ApEinfo_revcolor="#84b0dc"
                     /ApEinfo_fwdcolor="#84b0dc"
                     /ApEinfo_graphicformat="arrow_data {{0 1 2 0 0 -1} {} 0}width 5 offset 0"
     rep_origin      complement(1978..178)
                     /label="ColE1"
                     /ApEinfo_revcolor="#7f7f7f"
                     /ApEinfo_fwdcolor="#7f7f7f"
                     /ApEinfo_graphicformat="arrow_data {{0 1 2 0 0 -1} {} 0}width 5 offset 0"
ORIGIN
        1 tagtcctgtc gggtttcgcc acctctgact tgagcgtcga tttttgtgat gctcgtcagg
       61 ggggcggagc ctatggaaaa acgccagcaa cgcggccttt ttacggttcc tggccttttg
      121 ctggcctttt gctcacatgt tctttcctgc gttatcccct gattctgtgg ataaccgtag
      181 tcggtctcaC TGAagctgtc accggatgtg ctttccggtc tgatgagtcc gtgaggacga
      241 aacagcctct acaaataatt ttgtttaaAA GAtactagag aaagagggga aatactagTA
      301 TGcgtaaagg cgaagagctg ttcactggtg tcgtccctat tctggtggaa ctggatggtg
      361 atgtcaacgg tcataagttt tccgtgcgtg gcgagggtga aggtgacgca actaatggta
      421 aactgacgct gaagttcatc tgtactactg gtaaactgcc ggtaccttgg ccgactctgg
      481 taacgacgct gacttatggt gttcagtgct ttgctcgtta tccggaccat atgaagcagc
      541 atgacttctt caagtccgcc atgccggaag gctatgtgca ggaacgcacg atttccttta
      601 aggatgacgg cacgtacaaa acgcgtgcgg aagtgaaatt tgaaggcgat accctggtaa
      661 accgcattga gctgaaaggc attgacttta aagaagaTgg caatatcctg ggccataagc
      721 tggaatacaa ttttaacagc cacaatgttt acatcaccgc cgataaacaa aaaaatggca
      781 ttaaagcgaa ttttaaaatt cgccacaacg tggaggatgg cagcgtgcag ctggctgatc
      841 actaccagca aaacactcca atcggtgatg gtcctgttct gctgccagac aatcactatc
      901 tgagcacgca aagcgttctg tctaaagatc cgaacgagaa acgcgatcat atggttctgc
      961 tggagttcgt aaccgcagcg ggcatcacgc atggtatgga tgaactgtac aaataaATCC
     1021 TAACTCCAGc tcggtaccaa attccagaaa agaggcctcc cgaaaggggg gccttttttc
     1081 gttttggtcc GCTGtgagac cagaccaata aaaaacgccc ggcggcaacc gagcgttctg
     1141 aacaaatcca gatggagttc tgaggtcatt actggatcta tcaacaggag tccaagcgag
     1201 ctcgatatca aattacgccc cgccctgcca ctcatcgcag tactgttgta attcattaag
     1261 cattctgccg acatggaagc catcacaaac ggcatgatga acctgaatcg ccagcggcat
     1321 cagcaccttg tcgccttgcg tataatattt gcccatggtg aaaacggggg cgaagaagtt
     1381 gtccatattg gccacgttta aatcaaaact ggtgaaactc acccagggat tggctgaaac
     1441 gaaaaacata ttctcaataa accctttagg gaaataggcc aggttttcac cgtaacacgc
     1501 cacatcttgc gaatatatgt gtagaaactg ccggaaatcg tcgtggtatt cactccagag
     1561 cgatgaaaac gtttcagttt gctcatggaa aacggtgtaa caagggtgaa cactatccca
     1621 tatcaccagc tcaccgtctt tcattgccat acgaaattcc ggatgagcat tcatcaggcg
     1681 ggcaagaatg tgaataaagg ccggataaaa cttgtgctta tttttcttta cggtctttaa
     1741 aaaggccgta atatccagct gaacggtctg gttataggta cattgagcaa ctgactgaaa
     1801 tgcctcaaaa tgttctttac gatgccattg ggatatatca acggtggtat atccagtgat
     1861 ttttttctcc attttagctt ccttagctcc tgaaaatctc gataactcaa aaaatacgcc
     1921 cggtagtgat cttatttcat tatggtgaaa gttggaacct cttacgtgcc cgatcaatca
     1981 tgaccaaaat cccttaacgt gagttttcgt tccactgagc gtcagacccc gtagaaaaga
     2041 tcaaaggatc ttcttgagat cctttttttc tgcgcgtaat ctgctgcttg caaacaaaaa
     2101 aaccaccgct accagcggtg gtttgtttgc cggatcaaga gctaccaact ctttttccga
     2161 aggtaactgg cttcagcaga gcgcagatac caaatactgt tcttctagtg tagccgtagt
     2221 taggccacca cttcaagaac tctgtagcac cgcctacata cctcgctctg ctaatcctgt
     2281 taccagtggc tgctgccagt ggcgataagt cgtgtcttac cgggttggac tcaagacgat
     2341 agttaccgga taaggcgcag cggtcgggct gaacgggggg ttcgtgcaca cagcccagct
     2401 tggagcgaac gacctacacc gaactgagat acctacagcg tgagctatga gaaagcgcca
     2461 cgcttcccga agggagaaag gcggacaggt atccggtaag cggcagggtc ggaacaggag
     2521 agcgcacgag ggagcttcca gggggaaacg cctggtatct tta
//
