# Supplementary material for: The Coli Toolkit (CTK): An Extension of the Modular Yeast Toolkit for Use in E. coli
Source: ACS Synth Biol. 2026 Jan 25;15(2):462–71. doi: 10.1021/acssynbio.5c00489 (PMC12930495; doi:10.1021/acssynbio.5c00489)
Supplement: Supplementary file 2 [file sb5c00489_si_002.zip › pCTK_plasmids_-_2025-10-22/pCTK105.gb]

LOCUS       pCTK105                 1732 bp ds-DNA     circular     22-MAY-2025
DEFINITION  .
FEATURES             Location/Qualifiers
     promoter        complement(422..526)
                     /label="CamR Promoter"
                     /ApEinfo_revcolor="#84b0dc"
                     /ApEinfo_fwdcolor="#84b0dc"
                     /ApEinfo_graphicformat="arrow_data {{0 1 2 0 0 -1} {} 0}width 5 offset 0"
     rep_origin      complement(527..1290)
                     /label="ColE1"
                     /ApEinfo_revcolor="#7f7f7f"
                     /ApEinfo_fwdcolor="#7f7f7f"
                     /ApEinfo_graphicformat="arrow_data {{0 1 2 0 0 -1} {} 0}width 5 offset 0"
     primer          complement(1277..1305)
                     /label="oJCM109_MoClo-T4-fix_rev"
                     /note="sequence: CTGGAGTTAGGATtgagaccgactacggttatccacag"
                     /ApEinfo_revcolor="#f58a5e"
                     /ApEinfo_fwdcolor="#f58a5e"
     misc_feature    1306..1314
                     /label="Type 4 STOP"
                     /ApEinfo_revcolor="#84b0dc"
                     /ApEinfo_fwdcolor="#84b0dc"
     primer          1315..1339
                     /label="oJCM112_MoClo-T4-fix-pJCM079_fw"
                     /note="sequence: ggaaacacagaaaaaagcccgcacc"
                     /ApEinfo_revcolor="#85dae9"
                     /ApEinfo_fwdcolor="#85dae9"
     terminator      1315..1371
                     /label="ECK120033737"
                     /ApEinfo_revcolor="#ffef86"
                     /ApEinfo_fwdcolor="#ffef86"
     misc_feature    complement(1385..1493)
                     /label="CamR Terminator"
                     /ApEinfo_revcolor="#84b0dc"
                     /ApEinfo_fwdcolor="#84b0dc"
                     /ApEinfo_graphicformat="arrow_data {{0 1 2 0 0 -1} {} 0}width 5 offset 0"
     primer          complement(1473..1493)
                     /label="oMaM_L0_RB"
                     /note="sequence: TTTGATATCGAGCTCGCTTGG"
                     /ApEinfo_revcolor="#b1ff67"
                     /ApEinfo_fwdcolor="#b1ff67"
ORIGIN
        1 tctcaataaa ccctttaggg aaataggcca ggttttcacc gtaacacgcc acatcttgcg
       61 aatatatgtg tagaaactgc cggaaatcgt cgtggtattc actccagagc gatgaaaacg
      121 tttcagtttg ctcatggaaa acggtgtaac aagggtgaac actatcccat atcaccagct
      181 caccgtcttt cattgccata cgaaattccg gatgagcatt catcaggcgg gcaagaatgt
      241 gaataaaggc cggataaaac ttgtgcttat ttttctttac ggtctttaaa aaggccgtaa
      301 tatccagctg aacggtctgg ttataggtac attgagcaac tgactgaaat gcctcaaaat
      361 gttctttacg atgccattgg gatatatcaa cggtggtata tccagtgatt tttttctcca
      421 ttttagcttc cttagctcct gaaaatctcg ataactcaaa aaatacgccc ggtagtgatc
      481 ttatttcatt atggtgaaag ttggaacctc ttacgtgccc gatcaatcat gaccaaaatc
      541 ccttaacgtg agttttcgtt ccactgagcg tcagaccccg tagaaaagat caaaggatct
      601 tcttgagatc ctttttttct gcgcgtaatc tgctgcttgc aaacaaaaaa accaccgcta
      661 ccagcggtgg tttgtttgcc ggatcaagag ctaccaactc tttttccgaa ggtaactggc
      721 ttcagcagag cgcagatacc aaatactgtt cttctagtgt agccgtagtt aggccaccac
      781 ttcaagaact ctgtagcacc gcctacatac ctcgctctgc taatcctgtt accagtggct
      841 gctgccagtg gcgataagtc gtgtcttacc gggttggact caagacgata gttaccggat
      901 aaggcgcagc ggtcgggctg aacggggggt tcgtgcacac agcccagctt ggagcgaacg
      961 acctacaccg aactgagata cctacagcgt gagctatgag aaagcgccac gcttcccgaa
     1021 gggagaaagg cggacaggta tccggtaagc ggcagggtcg gaacaggaga gcgcacgagg
     1081 gagcttccag ggggaaacgc ctggtatctt tatagtcctg tcgggtttcg ccacctctga
     1141 cttgagcgtc gatttttgtg atgctcgtca ggggggcgga gcctatggaa aaacgccagc
     1201 aacgcggcct ttttacggtt cctggccttt tgctggcctt ttgctcacat gttctttcct
     1261 gcgttatccc ctgattctgt ggataaccgt agtcggtctc aATCCTAACT CCAGggaaac
     1321 acagaaaaaa gcccgcacct gacagtgcgg gctttttttt tcgaccaaag gGCTGtgaga
     1381 ccagaccaat aaaaaacgcc cggcggcaac cgagcgttct gaacaaatcc agatggagtt
     1441 ctgaggtcat tactggatct atcaacagga gtccaagcga gctcgatatc aaattacgcc
     1501 ccgccctgcc actcatcgca gtactgttgt aattcattaa gcattctgcc gacatggaag
     1561 ccatcacaaa cggcatgatg aacctgaatc gccagcggca tcagcacctt gtcgccttgc
     1621 gtataatatt tgcccatggt gaaaacgggg gcgaagaagt tgtccatatt ggccacgttt
     1681 aaatcaaaac tggtgaaact cacccaggga ttggctgaaa cgaaaaacat at
//
