# Supplementary material for: The Coli Toolkit (CTK): An Extension of the Modular Yeast Toolkit for Use in E. coli
Source: ACS Synth Biol. 2026 Jan 25;15(2):462–71. doi: 10.1021/acssynbio.5c00489 (PMC12930495; doi:10.1021/acssynbio.5c00489)
Supplement: Supplementary file 2 [file sb5c00489_si_002.zip › pCTK_plasmids_-_2025-10-22/pCTK131.gb]

LOCUS       pCTK131                 2106 bp ds-DNA     circular     22-MAY-2025
DEFINITION  .
FEATURES             Location/Qualifiers
     protein_bind    complement(181..184)
                     /label="BsmBI"
                     /ApEinfo_revcolor="#b1ff67"
                     /ApEinfo_fwdcolor="#b1ff67"
                     /label="BsmBI(1)"
                     /ApEinfo_graphicformat="arrow_data {{0 1 2 0 0 -1} {} 0}width 5 offset 0"
     misc_feature    181..193
                     /label="Type 2 entry overhang"
                     /ApEinfo_revcolor="#ffef86"
                     /ApEinfo_fwdcolor="#ffef86"
     misc_feature    190..193
                     /label="Type 2 entry overhang"
                     /ApEinfo_revcolor="#ffef86"
                     /ApEinfo_fwdcolor="#ffef86"
     Promoter        194..524
                     /label="PBAD"
                     /ApEinfo_revcolor="#f58a5e"
                     /ApEinfo_fwdcolor="#f58a5e"
     promoter        220..504
                     /label="araBAD promoter"
                     /ApEinfo_revcolor="#c6c9d1"
                     /ApEinfo_fwdcolor="#c6c9d1"
                     /note="gene: araBAD note: promoter of the L-arabinose operon of E. coli; the araC regulatory gene is transcribed in the opposite direction (Guzman et al., 1995)"
     misc_feature    525..528
                     /label="Type 2b entry overhang"
                     /ApEinfo_revcolor="#ffef86"
                     /ApEinfo_fwdcolor="#ffef86"
     misc_feature    525..528
                     /label="Type 2b entry overhang"
                     /ApEinfo_revcolor="#b1ff67"
                     /ApEinfo_fwdcolor="#b1ff67"
     insulator       529..603
                     /label="RiboJ"
                     /ApEinfo_revcolor="#85dae9"
                     /ApEinfo_fwdcolor="#85dae9"
     misc_RNA        531..580
                     /label="sTRSV HHRz"
                     /ApEinfo_revcolor="#008000"
                     /ApEinfo_fwdcolor="#008000"
                     /note="note: hammerhead ribozyme from the tobacco ringspot virus satellite RNA (Khvorova et al., 2003)"
     misc_feature    604..607
                     /label="Type 2c entry overhang"
                     /ApEinfo_revcolor="#b1ff67"
                     /ApEinfo_fwdcolor="#b1ff67"
     misc_feature    604..607
                     /label="Type 2c entry overhang"
                     /ApEinfo_revcolor="#ffef86"
                     /ApEinfo_fwdcolor="#ffef86"
     RBS             616..627
                     /label="BBa_B0064"
                     /ApEinfo_revcolor="#ff9ccd"
                     /ApEinfo_fwdcolor="#ff9ccd"
     misc_feature    634..637
                     /label="Type 3 entry overhang"
                     /ApEinfo_revcolor="#ffef86"
                     /ApEinfo_fwdcolor="#ffef86"
     misc_feature    634..637
                     /label="Type 3 entry overhang"
                     /ApEinfo_revcolor="#b1ff67"
                     /ApEinfo_fwdcolor="#b1ff67"
     misc_feature    634..644
                     /label="Type 3 entry overhang"
                     /ApEinfo_revcolor="#b1ff67"
                     /ApEinfo_fwdcolor="#b1ff67"
     protein_bind    641..644
                     /label="BsmBI"
                     /ApEinfo_revcolor="#b1ff67"
                     /ApEinfo_fwdcolor="#b1ff67"
                     /ApEinfo_graphicformat="arrow_data {{0 1 2 0 0 -1} {} 0}width 5 offset 0"
     misc_feature    complement(647..755)
                     /label="CamR Terminator"
                     /ApEinfo_revcolor="#84b0dc"
                     /ApEinfo_fwdcolor="#84b0dc"
                     /ApEinfo_graphicformat="arrow_data {{0 1 2 0 0 -1} {} 0}width 5 offset 0"
     misc_feature    complement(756..1415)
                     /label="CamR"
                     /ApEinfo_revcolor="#85dae9"
                     /ApEinfo_fwdcolor="#85dae9"
     CDS             complement(756..1415)
                     /label="CamR"
                     /ApEinfo_revcolor="#0000ff"
                     /ApEinfo_fwdcolor="#0000ff"
                     /ApEinfo_graphicformat="arrow_data {{0 1 2 0 0 -1} {} 0}width 5 offset 0"
                     /translation="MEKKITGYTTVDISQWHRKEHFEAFQSVAQCTYNQTVQLDITAFLKTVKKNKHKFYPAFIHILARLMNAHPEFRMAMKDGELVIWDSVHPCYTVFHEQTETFSSLWSEYHDDFRQFLHIYSQDVACYGENLAYFPKGFIENMFFVSANPWVSFTSFDLNVANMDNFFAPVFTMGKYYTQGDKVLMPLAIQVHHAVCDGFHVGRMLNELQQYCDEWQGGA*"
     misc_feature    complement(776..781)
                     /label="BtgZI site"
                     /ApEinfo_revcolor="#c6c9d1"
                     /ApEinfo_fwdcolor="#c6c9d1"
     misc_feature    1103..1108
                     /label="BtgZI site"
                     /ApEinfo_revcolor="#c6c9d1"
                     /ApEinfo_fwdcolor="#c6c9d1"
     promoter        complement(1416..1520)
                     /label="CamR Promoter"
                     /ApEinfo_revcolor="#84b0dc"
                     /ApEinfo_fwdcolor="#84b0dc"
                     /ApEinfo_graphicformat="arrow_data {{0 1 2 0 0 -1} {} 0}width 5 offset 0"
     rep_origin      complement(1521..178)
                     /label="ColE1"
                     /ApEinfo_revcolor="#7f7f7f"
                     /ApEinfo_fwdcolor="#7f7f7f"
                     /ApEinfo_graphicformat="arrow_data {{0 1 2 0 0 -1} {} 0}width 5 offset 0"
ORIGIN
        1 tagtcctgtc gggtttcgcc acctctgact tgagcgtcga tttttgtgat gctcgtcagg
       61 ggggcggagc ctatggaaaa acgccagcaa cgcggccttt ttacggttcc tggccttttg
      121 ctggcctttt gctcacatgt tctttcctgc gttatcccct gattctgtgg ataaccgtag
      181 tcggtctcaa acgacttttc atactcccgc cattcagaga agaaaccaat tgtccatatt
      241 gcatcagaca ttgccgtcac tgcgtctttt actggctctt ctcgctaacc aaaccggtaa
      301 ccccgcttat taaaagcatt ctgtaacaaa gcgggaccaa agccatgaca aaaacgcgta
      361 acaaaagtgt ctataatcac ggcagaaaag tccacattga ttatttgcac ggcgtcacac
      421 tttgctatgc catagcattt ttatccataa gattagcgga tcctacctga cgctttttat
      481 cgcaactctc tactgtttct ccatacccgt ttttttgggc tagcCTGAag ctgtcaccgg
      541 atgtgctttc cggtctgatg agtccgtgag gacgaaacag cctctacaaa taattttgtt
      601 taaAAGAtac tagagaaaga ggggaaatac tagTATGtga gaccagacca ataaaaaacg
      661 cccggcggca accgagcgtt ctgaacaaat ccagatggag ttctgaggtc attactggat
      721 ctatcaacag gagtccaagc gagctcgata tcaaattacg ccccgccctg ccactcatcg
      781 cagtactgtt gtaattcatt aagcattctg ccgacatgga agccatcaca aacggcatga
      841 tgaacctgaa tcgccagcgg catcagcacc ttgtcgcctt gcgtataata tttgcccatg
      901 gtgaaaacgg gggcgaagaa gttgtccata ttggccacgt ttaaatcaaa actggtgaaa
      961 ctcacccagg gattggctga aacgaaaaac atattctcaa taaacccttt agggaaatag
     1021 gccaggtttt caccgtaaca cgccacatct tgcgaatata tgtgtagaaa ctgccggaaa
     1081 tcgtcgtggt attcactcca gagcgatgaa aacgtttcag tttgctcatg gaaaacggtg
     1141 taacaagggt gaacactatc ccatatcacc agctcaccgt ctttcattgc catacgaaat
     1201 tccggatgag cattcatcag gcgggcaaga atgtgaataa aggccggata aaacttgtgc
     1261 ttatttttct ttacggtctt taaaaaggcc gtaatatcca gctgaacggt ctggttatag
     1321 gtacattgag caactgactg aaatgcctca aaatgttctt tacgatgcca ttgggatata
     1381 tcaacggtgg tatatccagt gatttttttc tccattttag cttccttagc tcctgaaaat
     1441 ctcgataact caaaaaatac gcccggtagt gatcttattt cattatggtg aaagttggaa
     1501 cctcttacgt gcccgatcaa tcatgaccaa aatcccttaa cgtgagtttt cgttccactg
     1561 agcgtcagac cccgtagaaa agatcaaagg atcttcttga gatccttttt ttctgcgcgt
     1621 aatctgctgc ttgcaaacaa aaaaaccacc gctaccagcg gtggtttgtt tgccggatca
     1681 agagctacca actctttttc cgaaggtaac tggcttcagc agagcgcaga taccaaatac
     1741 tgttcttcta gtgtagccgt agttaggcca ccacttcaag aactctgtag caccgcctac
     1801 atacctcgct ctgctaatcc tgttaccagt ggctgctgcc agtggcgata agtcgtgtct
     1861 taccgggttg gactcaagac gatagttacc ggataaggcg cagcggtcgg gctgaacggg
     1921 gggttcgtgc acacagccca gcttggagcg aacgacctac accgaactga gatacctaca
     1981 gcgtgagcta tgagaaagcg ccacgcttcc cgaagggaga aaggcggaca ggtatccggt
     2041 aagcggcagg gtcggaacag gagagcgcac gagggagctt ccagggggaa acgcctggta
     2101 tcttta
//
